# Supplementary material for: Impact of St. John’s wort extract Ze 117 on stress induced changes in the lipidome of PBMC
Source: Mol Med. 2023 Apr 7;29:50. doi: 10.1186/s10020-023-00644-3 (PMC10082490; doi:10.1186/s10020-023-00644-3)
Supplement: Supplementary file 1 — Additional file 1: Table S1. Excel spreadsheet with raw lipidomics data. [file 10020_2023_644_MOESM1_ESM.csv]

feature	class	structuralcategory	functionalcategory	totallength	totaldb	totaloh	fullname	control1	control2	control3	control4	control5	cortisol1	cortisol2	cortisol3	cortisol4	cortisol5	Ze1170011	Ze1170012	Ze1170013	Ze1170014	Ze1170015	Ze11700251	Ze11700252	Ze11700253	Ze11700254	Ze11700255	Ze1170051	Ze1170052	Ze1170053	Ze1170054	Ze1170055
							shortname	p1	p2	p3	p4	p5	p6	p7	p8	p9	p10	p11	p12	p13	p14	p15	p16	p17	p18	p19	p20	p21	p22	p23	p24	p25
							cohort	control	control	control	control	control	cortisol	cortisol	cortisol	cortisol	cortisol	Ze117001	Ze117001	Ze117001	Ze117001	Ze117001	Ze1170025	Ze1170025	Ze1170025	Ze1170025	Ze1170025	Ze117005	Ze117005	Ze117005	Ze117005	Ze117005
CE 14:0;0	CE	STE	STO	14	0	0		NA	NA	NA	NA	NA	NA	NA	NA	NA	NA	0.0315046583904847	NA	NA	0.0753924317177541	NA	0.0286473623678029	NA	0.0409734282555431	NA	0.0422481597293159	0.0674171022052928	NA	0.0484354965222296	NA	0.0535131076886035
CE 15:0;0	CE	STE	STO	15	0	0		NA	NA	NA	NA	NA	NA	NA	NA	NA	NA	0.0531893324636504	0.0551274154184545	0.0557158477010202	0.0901190118560737	0.0465014215150773	0.0363331126573066	0.0671896307007063	0.0714326223901588	0.0453414682288204	0.077185171115397	0.0589578553896958	0.0920136258715449	0.0704910099941414	0.0405150753103036	0.0655776415152594
CE 16:0;0	CE	STE	STO	16	0	0		0.126325080411119	0.595296108033697	0.30109362310873	0.116853007599619	0.158868265062298	0.199979600553579	0.438889567128023	0.322689581307938	0.112278823258303	0.436914400402849	0.35026244226128	0.322988473274293	0.371798357508785	0.391797698628018	0.457703735376939	0.43070664642983	0.503860842042201	0.501363181714105	0.322024451755877	0.494560846045899	0.61994935910864	0.570547565757587	0.491856619024251	0.355991941921016	0.638929027673159
CE 16:1;0	CE	STE	STO	16	1	0		0.0666665028729835	0.316874067136841	0.135163231539066	0.0526090483856762	0.0804823044322004	0.113749980940932	0.23137322147509	0.175414833625978	NA	0.234165439132555	0.199088192748336	0.165417160491873	0.186332511996687	0.215363970715823	0.200716902832692	0.194379810949244	0.264991996858779	0.249248748803306	0.160030533291696	0.252756146465575	0.326462864449855	0.301093287493016	0.21233596726754	0.176057592016137	0.327900238637378
CE 17:0;0	CE	STE	STO	17	0	0		NA	NA	NA	NA	NA	NA	NA	NA	NA	0.0494560034082936	0.0364287855240205	NA	0.0394757153995717	0.0406678506745716	NA	0.0419878824487815	NA	0.036051582980226	NA	0.0543252899156972	0.0513052598395637	0.0512365421873875	0.0517425731681466	NA	0.0650321074916311
CE 17:1;0	CE	STE	STO	17	1	0		NA	NA	NA	NA	NA	0.0356085449973526	0.0692793667481874	0.0408330857455776	NA	0.0694356089890777	0.0446449561792785	NA	0.0554244080644281	0.04099006731674	0.0514810569280876	0.0620535300880594	0.0625499993720096	0.0566884994876014	0.0411256977329562	0.0610640776123067	0.0869173459448354	0.0863684056578828	0.0600463859602665	0.0452075564133033	0.105342278062426
CE 18:0;0	CE	STE	STO	18	0	0		NA	0.108602994677877	0.0568113706074986	NA	NA	0.0365070423682829	0.0633504445338877	0.0553321256431018	NA	0.0998446272274052	0.11817328276789	0.0467412534854039	0.104317590732714	0.105685780732583	0.110328568188105	0.141213795172351	0.0791484265417078	0.116852663324287	0.0996391424923576	0.127297665648334	0.126319525008819	NA	0.106675617510382	0.0854775002351267	0.140406901219997
CE 18:1;0	CE	STE	STO	18	1	0		0.300249720556307	1.13803107501769	0.625735879517271	0.250167314571717	0.369148033116514	0.392256454638821	0.918416318960739	0.633872858128112	0.234319522411122	0.88026708843082	0.941985787752447	0.523353599797399	0.900117307886334	0.863620220020792	0.966346752766801	1.08390070247123	0.865736330097911	1.0478575106885	0.760705954315789	1.10744986603465	1.27548424465115	0.892375199648085	0.918208544409983	0.753239614886502	1.30281418672165
CE 18:2;0	CE	STE	STO	18	2	0		NA	0.307486583844386	NA	NA	NA	NA	NA	NA	NA	NA	0.195061132453299	NA	0.180507369484695	0.170897244731904	NA	0.229184511894507	NA	0.229395531782427	0.154730016600759	0.256702799084692	0.347520995185093	NA	0.221496460890299	0.207109398645568	0.309866519677117
CE 18:3;0	CE	STE	STO	18	3	0		NA	NA	NA	NA	NA	NA	NA	NA	NA	NA	0.0360656274682393	NA	NA	NA	NA	0.065786307238439	NA	0.0463724173571629	NA	0.0433312726402962	0.0869060241247134	NA	0.0355991687198482	0.0337917465770682	0.0810483523559207
CE 20:1;0	CE	STE	STO	20	1	0		NA	NA	NA	NA	NA	NA	NA	NA	NA	NA	NA	NA	NA	0.0289533749633047	NA	NA	NA	NA	NA	NA	0.031047110612807	NA	NA	NA	0.033845694004492
CE 20:3;0	CE	STE	STO	20	3	0		0.135673968105849	0.31777265679956	0.244091811061481	0.108665771037997	0.186030487781578	0.0792598214562269	0.261508044915762	0.14209047972341	NA	0.104649954810774	0.242655346051848	0.069883351346926	0.154700680161124	0.199742176031482	0.197270046198186	0.259155877932	0.0797918414875288	0.182750309251489	0.174825788053527	0.222963974911483	0.226848898632159	0.0846549018261776	0.125999405401447	0.119367874622852	0.193802089208179
CE 20:4;0	CE	STE	STO	20	4	0		0.315446447662876	0.751117504472498	0.508940978723265	0.215153704726765	0.338047911073351	0.197140411755416	0.426414656507034	0.250162855663315	0.0713529332392983	0.236340599190417	0.42694572366201	0.192140830350261	0.293100625680275	0.320594506403699	0.352089190022043	0.512493044134397	0.266059103240937	0.402307164977497	NA	0.400539897927065	0.51817738162505	0.283194563473442	0.268913607233344	0.244122382173338	0.386398777034263
CE 20:5;0	CE	STE	STO	20	5	0		0.069581667049999	0.197777740323595	0.134909385361332	0.0483962072194028	0.0909026088439072	0.0466935026284957	NA	NA	NA	0.0490798224888894	0.0962596282465346	NA	0.0776088799379983	NA	0.0883908119379306	0.12671061949559	0.0481921450411501	0.0875115861695103	NA	0.0805550756916457	0.120538587740352	NA	0.069461040030911	0.0556394901177251	0.0924744939812314
CE 22:4;0	CE	STE	STO	22	4	0		0.0316898510364965	NA	0.072183126141683	NA	NA	NA	0.0531010301087224	NA	NA	NA	NA	NA	NA	NA	NA	0.0498393059441013	NA	NA	NA	NA	NA	NA	NA	NA	NA
CE 22:5;0	CE	STE	STO	22	5	0		0.0773182256439511	0.168689772632162	0.150696186300279	0.0608284186385354	0.105471758744313	0.03333436956689	0.127339431320727	0.0798272068156953	NA	NA	0.103829699396735	NA	0.0858181200905791	0.0883131464254454	0.0851894861892546	0.124187573235551	NA	0.0951287220852735	0.0789119919542262	0.107418538651951	0.112726565958081	NA	0.0508021263814889	0.0500725811178459	0.0788608032402854
CE 22:6;0	CE	STE	STO	22	6	0		0.0814181335409246	0.154678615842396	0.130726027269803	0.0431090816272894	0.091125926172727	0.0430214684320332	0.125925275306405	0.0833533907855212	NA	0.0580663275024873	0.0893604700975673	NA	0.0642370295583554	0.0632566175903682	0.0705077376468029	0.0954251787604645	0.0604642641060418	0.0735839278242063	0.0762440190254938	0.0862328917496653	0.125568010780002	0.105929059010338	0.062091339708801	0.0599130584319186	0.105410476390383
Cer 32:1;1	Cer	SL	MEM	32	1	1		NA	NA	NA	NA	NA	NA	NA	NA	NA	0.00588776876228904	NA	NA	NA	0.00143369212844637	NA	NA	NA	NA	NA	NA	NA	NA	NA	NA	NA
Cer 32:2;1	Cer	SL	MEM	32	2	1		NA	NA	NA	NA	NA	NA	NA	NA	NA	0.00532992920857505	NA	NA	NA	NA	NA	NA	NA	NA	NA	NA	0.00150738337272507	NA	NA	NA	NA
Cer 34:0;2	Cer	SL	MEM	34	0	2		0.00653331765899921	0.0161927298942922	0.00936100712959291	0.00570746015997805	0.00708431779351735	0.00548655324689335	0.012324395879177	0.00872095513388378	0.00793891350345907	0.00914364426914753	0.0109172796710054	0.0150844613250368	0.00900890989365722	0.0122260636033843	0.010828168942748	0.0101395503979869	0.0178125625756742	0.0121563270050718	0.0125133106758991	0.0110484864106262	0.0111542371492879	0.0192968097100653	0.0107863782795275	0.0138967183087203	0.0126911950261737
Cer 34:0;4	Cer	SL	MEM	34	0	4		NA	NA	NA	NA	NA	NA	NA	NA	NA	NA	NA	NA	NA	NA	NA	NA	NA	NA	NA	NA	NA	NA	NA	NA	0.00214128245925145
Cer 34:1;1	Cer	SL	MEM	34	1	1		NA	NA	0.00138168103222762	0.00111689162028387	NA	NA	NA	NA	NA	0.00650097093062365	0.00153868339527615	NA	0.0012113048163826	0.00264295198523087	NA	NA	NA	NA	0.00151151001043981	NA	NA	NA	NA	NA	0.00189297416186063
Cer 34:1;2	Cer	SL	MEM	34	1	2		0.124087934492193	0.562082534603499	0.267104401217401	0.128824234137641	0.176099446784682	0.132078781545791	0.419443956139082	0.319575231258953	0.243398189901629	0.264023351953779	0.199224315571191	0.500366761903462	0.308333305993887	0.229197638218261	0.269177309355691	0.214666040315856	0.565301125321011	0.332747182008492	0.237597722875067	0.270814455380547	0.196223034183632	0.616238101983861	0.320859638835427	0.249353258051399	0.264520991407282
Cer 34:1;4	Cer	SL	MEM	34	1	4		NA	NA	NA	NA	NA	NA	NA	NA	NA	NA	NA	NA	NA	NA	NA	0.00229467971290021	0.00807079176321717	0.00662816202920564	0.00366819183528507	0.00410944623924498	0.0118469370233751	0.0214922119562109	0.01075352845843	0.0110625401855162	0.0125383644476956
Cer 34:2;1	Cer	SL	MEM	34	2	1		NA	NA	NA	NA	NA	NA	NA	NA	NA	0.00458549268308322	NA	NA	NA	NA	NA	NA	NA	NA	NA	NA	NA	NA	NA	NA	NA
Cer 34:2;2	Cer	SL	MEM	34	2	2		0.0103964062886188	0.0416437334645174	0.021406328782516	0.0106014448342368	0.01379260480846	0.0102792635334829	0.0312824563399687	0.0237034417170686	0.0180311313176658	0.0213476951645851	0.01425861222073	0.0357337986037606	0.0207484188927456	0.0161548487348041	0.020467084512741	0.0154622023006493	0.0418984268081546	0.0240235020620422	0.0178606534955939	0.0184816391475447	0.0158952045666488	0.0452625248362878	0.0235606533664173	0.0191320855649078	0.0192971740375282
Cer 34:2;3	Cer	SL	MEM	34	2	3		NA	0.00186290578222355	NA	NA	NA	NA	NA	NA	NA	NA	NA	0.00173090736300428	NA	NA	0.00151766432842596	NA	0.00265669090252736	0.0031886535939854	0.00161513801027999	NA	0.00534313926531294	0.00573647437332752	0.00491527170436772	0.00453639102854249	0.00547545018357048
Cer 36:0;1	Cer	SL	MEM	36	0	1		NA	NA	0.00203568686677512	0.00187270064394243	0.00164603380357963	NA	NA	NA	NA	0.00344086066627782	0.00202843826385138	NA	0.00181323910628832	0.00231829670411479	NA	0.00156355862917969	NA	0.00162027975980783	0.00225766256628505	0.00222445777571325	NA	NA	0.0022294973999854	0.00185436214162565	0.00234881617085555
Cer 36:0;2	Cer	SL	MEM	36	0	2		NA	NA	NA	NA	NA	NA	NA	NA	NA	NA	NA	NA	NA	NA	NA	0.00242113097330956	NA	NA	NA	NA	0.00205599486257489	NA	NA	NA	NA
Cer 36:1;2	Cer	SL	MEM	36	1	2		0.0146858358073619	0.0688313516333015	0.0295554893701252	0.0137439941072254	0.018998529351443	0.0134810849935399	0.0482291258516967	0.0384919671003179	0.0277110053778808	0.0306482724478103	0.0209554526203471	0.0556098583505674	0.0331896326849132	0.0234650711007597	0.0278902363760627	0.0221396911430644	0.0627745381863823	0.0345317422332685	0.0263949706257143	0.0293419235268344	0.0218368213108981	0.0703487769740617	0.036612137248952	0.0280897794664177	0.0303362224889183
Cer 36:1;3	Cer	SL	MEM	36	1	3		NA	NA	NA	NA	NA	NA	NA	NA	NA	NA	0.00857192037887335	NA	NA	NA	NA	NA	NA	NA	NA	NA	NA	NA	NA	NA	NA
Cer 36:2;2	Cer	SL	MEM	36	2	2		0.00341928115644335	0.015322431534715	0.00817334593382234	0.00384101541559824	0.00539600444450755	0.00410157607210023	0.0120073401612978	0.00970840005298827	0.00626555318131263	0.00732802258968692	0.00524800067416691	0.0135839450779552	0.00783068573786048	0.00687468689789094	0.00672258872133488	0.00608716984246475	0.0142753581081073	0.00894231634163839	0.0062828246086803	0.00733063565434485	0.00593060219616572	0.0159630990811066	0.00930546439812359	0.00621967868036935	0.00664021625040806
Cer 38:0;1	Cer	SL	MEM	38	0	1		NA	NA	0.00160716071783072	0.00109866256214202	0.00148784181290679	0.00151371579184261	NA	0.0014020976762546	0.00252685203104948	0.0022210219034769	0.00147200324510638	NA	NA	0.00215426087909051	NA	NA	NA	NA	0.00231182710805615	0.00174533066726316	NA	0.00242970860484982	NA	NA	NA
Cer 38:0;4	Cer	SL	MEM	38	0	4		NA	NA	NA	NA	NA	NA	NA	NA	NA	NA	NA	NA	NA	NA	NA	0.00231251480739938	NA	NA	0.00273783998504635	NA	NA	0.0030734363547774	NA	NA	NA
Cer 38:1;1	Cer	SL	MEM	38	1	1		NA	NA	NA	NA	NA	NA	NA	NA	NA	NA	NA	NA	NA	NA	NA	NA	NA	NA	0.00332006627041921	NA	NA	NA	NA	NA	NA
Cer 38:1;2	Cer	SL	MEM	38	1	2		0.00979287190274364	0.0423251462127283	0.0185068445346494	0.00861792458848255	0.0108400712429964	0.00913318770713975	0.028081313119712	0.0238168402482214	0.0164524227414931	0.0181398029701071	0.0137294570218068	0.034794448291019	0.0218267807466851	0.0159593545731408	0.0182268581901225	0.0146371347921115	0.0421460331882605	0.0224704929391276	0.0180132698533853	0.0194041913531278	0.0151044675061744	0.0463088348231091	0.0259514892007193	0.0192247367588986	0.02093688668283
Cer 38:1;4	Cer	SL	MEM	38	1	4		NA	NA	NA	NA	NA	NA	NA	NA	NA	NA	NA	NA	NA	NA	NA	NA	NA	0.00168502663494104	NA	NA	0.00302224038292334	0.00402132081776523	0.00226464286697766	0.00224898784516878	0.00244312144708588
Cer 38:2;2	Cer	SL	MEM	38	2	2		0.00172409648239286	0.0115031775247991	0.00579020664699109	0.0024432021135433	0.00303516125289016	0.00266358682644187	0.0082235223062622	0.00670758085900441	0.00528740017587063	0.00622333024751117	0.00339315270987719	0.00889989710266529	0.00564997650052403	0.00422726253187224	0.0048140253878943	0.00428269003301113	0.00983493776271127	0.00609032126693662	0.00403469138375007	0.00508047169479187	0.00410297262292917	0.0119339794216617	0.00693590325711836	0.00457765726953764	0.00524099093574847
Cer 40:0;1	Cer	SL	MEM	40	0	1		0.00393661341562882	0.00591377591886164	0.00449566602674609	0.0044231348224749	0.00442175300601222	0.00442168917700891	0.00458685715281317	0.0048966199699094	0.00593453422268495	0.00541789736599306	0.00398806213746518	0.0049371161289864	0.00400464750737512	0.00509330253548856	0.00391270555396351	0.00465360426392367	0.0054853454628021	0.00402761284646329	0.00643222829404631	0.00484075515018718	0.00377763050215667	0.00642129799032299	0.00391912340808722	0.00415448858004292	0.00487582360555705
Cer 40:0;2	Cer	SL	MEM	40	0	2		NA	NA	NA	NA	NA	NA	NA	NA	NA	NA	NA	NA	NA	NA	NA	0.00525246456413255	NA	NA	NA	NA	0.00646058962582907	NA	NA	0.00577304301216751	NA
Cer 40:1;1	Cer	SL	MEM	40	1	1		0.00336537703116512	0.00408603945292778	0.00420920011047045	0.00358952893321103	0.00383200278578008	0.00398501746285096	0.00377565026046312	0.00372736020280703	0.00417757887143196	0.00473907030705899	0.00468588723026486	0.00418877353859164	0.00412019326127906	0.00563054360816421	0.00390114101046694	0.0033463433955008	0.00487919126311403	0.00441881889077112	0.00737289442774685	0.00537348726042145	0.00456616905783889	0.00528628258360376	0.00429196956456378	0.00465039724657959	0.0050054483066561
Cer 40:1;2	Cer	SL	MEM	40	1	2		0.0231316231808115	0.105641069765232	0.049828507620622	0.0209879563176935	0.0287357936282157	0.0230421770163476	0.0793116829568817	0.0528671368384645	0.0390059798586569	0.0397288200471378	0.0519527017055353	0.0956741189677674	0.0675499430219939	0.0564760831544414	0.0599724792475848	0.0577701004696411	0.116969152670467	0.0780109633134119	0.0657916793311003	0.0664441344149123	0.0560882400476444	0.122522146591622	0.0691442600767275	0.0625932594842237	0.0639607931460148
Cer 40:1;3	Cer	SL	MEM	40	1	3		NA	NA	NA	NA	NA	NA	NA	NA	NA	NA	NA	NA	NA	NA	NA	NA	NA	NA	NA	NA	0.0017715605964815	NA	NA	0.00252792712835432	0.0028679765102702
Cer 40:1;4	Cer	SL	MEM	40	1	4		NA	NA	NA	NA	NA	NA	NA	NA	NA	NA	NA	0.00206974135845381	NA	NA	NA	NA	0.00595576454655145	0.00417808889745312	0.00173870117297842	0.00217173028357806	0.00631076164857531	0.0143732420255279	0.0068500521979517	0.00538480574858273	0.00823569346713395
Cer 40:2;2	Cer	SL	MEM	40	2	2		0.0121822248024101	0.050738566313677	0.0260641955230857	0.0115390122212748	0.0162202039210656	0.0133472747743731	0.0364752834248976	0.0291546159009448	0.0207680051335114	0.0231418003058628	0.0198853825993323	0.0455965257423541	0.0284199794885452	0.0235557638214037	0.0271039645480482	0.0223396996393719	0.0528560111623195	0.0334024638316784	0.0236605527760712	0.0271743746762953	0.0215710754012212	0.0591220388618743	0.0311459952622197	0.0247011007505128	0.0279683628662404
Cer 42:0;1	Cer	SL	MEM	42	0	1		0.00461162872840286	0.00698120588481195	0.0058268353368981	0.00458991561630393	0.00572428416339412	0.00468508005011849	0.00549410934982875	0.00511116805411055	0.00442943910860167	0.00453228899361485	0.00425992925350093	0.00521656756532719	0.00296674823184488	0.00500113726938742	0.00265810640153058	0.00270864043418791	0.0051960512829424	0.00350333843670839	0.00421071210096558	0.0034766455005209	0.00309171299226345	0.00539361009071533	0.00397101081634445	0.00269458484284522	0.00424137909612915
Cer 42:0;2	Cer	SL	MEM	42	0	2		NA	NA	NA	NA	NA	NA	NA	NA	NA	NA	NA	NA	NA	NA	NA	NA	NA	NA	NA	NA	0.0051303471622869	NA	NA	NA	NA
Cer 42:1;1	Cer	SL	MEM	42	1	1		0.00964883339733504	0.0142327440906703	0.013280167160254	0.010395575529734	0.011678008660563	0.0119362544222285	0.0119608303777917	0.0108927834586286	0.0125223359040907	0.0136912528616739	0.00873147219622106	0.010455133960576	0.00769920992479492	0.011861342021223	0.00870838970175308	0.00858247633444226	0.0119934456591862	0.00913430650415301	0.0113758026609317	0.00804818348724417	0.0089734511193242	0.0125818684233976	0.00864036000506162	0.0102987174572634	0.00878191965932001
Cer 42:1;2	Cer	SL	MEM	42	1	2		0.0405324556865432	0.13626242222293	0.0689660195513095	0.034372501600723	0.0440665443732413	0.0361541903764613	0.100712277714344	0.0663027110138472	0.0470924247535088	0.0472929640030932	0.0634475413274262	0.120572154612461	0.0761915082609104	0.0711747991782908	0.0650688943693051	0.064699636070294	0.132071151636416	0.0816792843712895	0.0738152060282565	0.0732268884913847	0.0602767451282982	0.148598617026472	0.075846306019663	0.0683398361959296	0.0697728428669848
Cer 42:1;3	Cer	SL	MEM	42	1	3		NA	NA	NA	NA	NA	NA	NA	NA	NA	NA	NA	NA	NA	NA	NA	NA	NA	NA	NA	NA	0.0064936655958088	NA	0.00736305741935643	NA	NA
Cer 42:1;4	Cer	SL	MEM	42	1	4		NA	NA	NA	NA	NA	NA	NA	NA	NA	NA	NA	NA	NA	NA	NA	NA	0.00896640632419903	0.00664268598322987	NA	NA	0.00962085731882335	0.0211880177616835	0.0095875985486241	0.00965658149733525	0.0123476283758985
Cer 42:2;1	Cer	SL	MEM	42	2	1		0.00584892031746131	0.00576315891575803	0.00646217397104122	0.00502374953818588	0.00556787177378465	0.00497842354129811	0.00480753619096421	0.00493544536604273	0.00619960147642199	0.00510850871680218	0.0051052414604455	0.00426607845943516	0.00399958065458214	0.0058291880861864	0.00456663590870668	0.00446596521965084	0.00477775876486379	0.0044633334539155	0.00626772695248948	0.00578286185192531	0.00478278128051827	0.00524382983349418	0.00402417579397982	0.00424771168527229	0.00494894930096362
Cer 42:2;2	Cer	SL	MEM	42	2	2		0.100332606723849	0.49307845983105	0.229178352489369	0.0991443213716612	0.136837029281275	0.108617117390584	0.366872483583172	0.26300493331747	0.198428318270236	0.202187067837732	0.167915528644136	0.431038436514837	0.252611709196602	0.186828730959122	0.205601455813746	0.179818027305273	0.480283463322806	0.257685830018741	0.194501702120554	0.213685400382461	0.16164584314526	0.537650922255309	0.256923419097636	0.196923918040191	0.201053471765596
Cer 42:2;3	Cer	SL	MEM	42	2	3		NA	0.00403259236410656	0.00144687353474738	NA	NA	NA	NA	0.00156496681283725	NA	NA	0.00229978163115767	0.00289078893095248	0.00227719983872209	0.00216423520594363	0.00249851459056487	0.00335695538303372	0.00439801836114562	0.00337027826650246	0.00278824385027672	0.00281594563984765	0.0055361988198339	0.00667847748177992	0.00536996388457074	0.00606438891453208	0.00538921781627113
Cer 44:2;2	Cer	SL	MEM	44	2	2		0.00171780924691766	0.00815887887375732	0.00369441323019919	0.00147949540656973	0.00235467749638884	0.00159986280109217	0.00616586844195464	0.00430104761830168	0.00328943949463209	0.00367227725913835	0.00234886351197685	0.00718149744211994	0.00406551438020067	0.00257361064478472	0.00301457077417014	0.00170589607403121	0.00741187990407886	0.00374182690740442	0.00238675718377598	0.00232575078324733	0.00264815976606962	0.00913670570803361	0.00443865073137671	0.00245767749566473	0.00261808363701858
CL 70:6;0	CL	GPL	MEM	70	6	0		NA	NA	0.102388251892518	NA	NA	NA	0.137521717288604	0.137109292784608	NA	0.169287470532731	0.162087563863596	0.175596800623125	0.188114132159892	0.0454802223206438	0.148604190734039	NA	NA	0.111338769988354	NA	NA	NA	0.147343467854808	NA	NA	NA
CL 72:6;0	CL	GPL	MEM	72	6	0		0.364823769586614	0.062793520851061	NA	NA	NA	NA	NA	NA	NA	NA	NA	NA	NA	0.0249909561319811	NA	NA	NA	NA	NA	NA	NA	NA	NA	NA	NA
CL 72:7;0	CL	GPL	MEM	72	7	0		NA	0.0669889757757765	NA	NA	NA	NA	0.148015011933812	NA	NA	NA	NA	NA	NA	0.139678519377896	0.148165990830984	NA	NA	NA	NA	NA	NA	NA	NA	NA	NA
CL 72:8;0	CL	GPL	MEM	72	8	0		0.307425046653679	0.292705810871891	0.221099391565143	0.279378193921996	0.232762110100169	0.394094914168463	0.371609484436278	0.259357029450811	0.295458926680567	0.401561664790704	0.369689769871885	0.391329091454059	0.258858782359354	0.299351938006	0.435857135692563	0.224648007387829	0.351863357360541	0.427572586795525	0.47018153099501	0.402819748556371	NA	0.261582561826762	0.411016192111318	0.351589023595015	0.319328136307948
CL 74:8;0	CL	GPL	MEM	74	8	0		NA	NA	NA	NA	NA	NA	NA	NA	NA	NA	NA	NA	NA	0.0380286345329342	NA	NA	NA	NA	NA	NA	NA	NA	NA	NA	NA
CL 74:9;0	CL	GPL	MEM	74	9	0		NA	0.156971733404209	0.0996124789842128	NA	NA	NA	0.286976997098919	NA	NA	NA	0.181875729865582	NA	0.25945752270689	0.116515607834629	0.2799583086665	NA	0.153369288679938	NA	NA	0.250255953209011	NA	0.204611042367527	NA	0.243465101185673	0.220206347188372
CL 76:10;0	CL	GPL	MEM	76	10	0		NA	NA	NA	NA	NA	NA	NA	NA	NA	NA	NA	NA	NA	0.0238653791981366	NA	NA	NA	NA	NA	NA	NA	NA	NA	NA	NA
DAG 14:0;0_18:1;0	DAG	GL	MEM	32	1	0		0.00148207262546333	0.00746862227577628	0.00392863551043506	0.00177126829162526	0.00208681856795251	NA	0.00181063617531726	0.00163707983323115	NA	NA	0.00932345035915091	NA	0.0100398015075363	0.0199404087211124	0.0121582782466116	0.0117501297450291	NA	0.0107902269951654	0.0153257706226462	0.0176464056121356	0.0449624346202101	NA	0.0109012570432027	0.0125311463611704	0.0135783901444966
DAG 14:0;0_18:2;0	DAG	GL	MEM	32	2	0		NA	NA	NA	NA	NA	NA	NA	NA	NA	NA	NA	NA	NA	0.00590139570674481	NA	NA	NA	NA	NA	NA	NA	NA	NA	NA	NA
DAG 14:0;0_20:3;0	DAG	GL	MEM	34	3	0		NA	NA	NA	NA	NA	NA	NA	NA	NA	NA	NA	NA	NA	0.00225157304594869	0.00239784224218466	NA	NA	0.00210137307148799	NA	0.00274875360272769	0.00264457800426335	NA	NA	0.00323257789025062	0.00164542781772465
DAG 14:0;0_22:5;0	DAG	GL	MEM	36	5	0		NA	NA	NA	NA	NA	NA	NA	NA	NA	NA	NA	NA	NA	0.00268146507875631	NA	NA	NA	0.00292288316553613	0.00334295894171181	0.00396616698664747	0.0025952315358196	NA	NA	0.00299387561761031	NA
DAG 15:0;0_16:1;0	DAG	GL	MEM	31	1	0		NA	NA	NA	NA	NA	NA	NA	NA	NA	NA	NA	NA	NA	0.0276530665471707	NA	NA	NA	0.022383665104277	0.0184336060116478	0.022419519406214	0.0345153188828265	NA	0.0364674807848529	0.0369759406716479	0.0519482090203073
DAG 15:0;0_17:1;0	DAG	GL	MEM	32	1	0		NA	NA	NA	NA	NA	NA	NA	NA	NA	NA	NA	NA	NA	0.00113109765698012	NA	NA	NA	NA	NA	NA	NA	NA	NA	NA	NA
DAG 15:0;0_18:1;0	DAG	GL	MEM	33	1	0		NA	0.00670748715123754	NA	NA	NA	NA	NA	NA	NA	NA	0.00561339966401687	NA	0.00482237280021388	0.0236569272711678	0.00574806312920511	NA	NA	0.00467581469936644	0.00523227800525277	0.0121932101359148	0.00438253156521911	NA	0.00692215829380646	0.00478464875534727	0.00481246537682019
DAG 15:0;0_18:2;0	DAG	GL	MEM	33	2	0		NA	NA	NA	NA	NA	NA	NA	NA	NA	NA	NA	NA	NA	0.011000741814214	NA	NA	NA	NA	NA	NA	NA	NA	NA	NA	NA
DAG 15:0;0_20:4;0	DAG	GL	MEM	35	4	0		NA	NA	NA	NA	NA	NA	NA	NA	NA	NA	NA	NA	NA	NA	NA	NA	NA	NA	NA	0.0218316520863944	NA	NA	NA	0.0253965574033555	NA
DAG 15:1;0_16:0;0	DAG	GL	MEM	31	1	0		NA	NA	NA	NA	NA	NA	NA	NA	NA	NA	NA	NA	NA	0.014373393495573	NA	NA	NA	NA	NA	NA	NA	NA	NA	NA	NA
DAG 16:0;0_16:1;0	DAG	GL	MEM	32	1	0		0.0114615782563329	0.0360443910472873	0.0247561286861881	0.011856246285091	0.0117295233584086	NA	0.0193120202737456	0.0161445065065199	NA	NA	0.0347035159237819	NA	0.0341986425344363	0.0738698281779179	0.0432671163365585	0.0372150629399896	NA	0.036189410049028	0.0534431262488686	0.0649879858136516	NA	NA	0.0369034631432868	0.0425573622142076	0.0436584923351894
DAG 16:0;0_17:1;0	DAG	GL	MEM	33	1	0		NA	0.016694354727678	NA	NA	NA	NA	NA	NA	NA	NA	0.0136901523440109	NA	0.0119984041011352	0.0516393975825157	0.0139896719221833	NA	NA	0.0103459982373666	0.0150855258361441	0.0278332380444033	0.0103580167926476	NA	0.0162272574267437	0.0108316600642954	0.0115353440664519
DAG 16:0;0_18:1;0	DAG	GL	MEM	34	1	0		0.072517584614961	0.157749850502064	0.134847990697744	0.0721258773511111	0.0954748739664362	0.0538301631752339	0.114616860093851	0.0862593548313604	0.0884635980732385	0.0952383279527445	0.222525682436494	0.108745034936674	0.190439808900868	0.303170400708799	0.25146871261967	0.210689446003381	0.128005562418206	0.207673267339419	0.30421794416801	0.292429765541911	0.182875608581322	0.120220337965644	0.176703471248278	0.244783170673486	0.232626285062643
DAG 16:0;0_18:2;0	DAG	GL	MEM	34	2	0		0.0148392184421601	0.0440441686397071	0.0226835125742244	0.00996532876688024	0.0136225797898717	NA	0.024410769362466	0.0169912708745552	NA	0.0219255696671043	0.0476216002323883	0.028016690493463	0.0408618298964368	0.0565783108145001	0.0501247913389943	0.0501088096515274	0.0397554380814391	0.0557612114294413	0.073625255206929	0.0603994016737887	0.0678825529157577	0.0761939486807829	0.052274413019801	0.0668651579539572	0.0685510063668716
DAG 16:0;0_18:3;0	DAG	GL	MEM	34	3	0		NA	NA	NA	NA	NA	NA	NA	NA	NA	NA	NA	NA	NA	0.00481016018322857	0.00558947617707142	NA	NA	0.0112817864989728	0.0112534904274584	0.00786495862132366	0.0293576472437073	0.0288762680803676	0.0110636809677909	0.0157426159804585	0.0158701363303722
DAG 16:0;0_19:0;0	DAG	GL	MEM	35	0	0		NA	NA	NA	NA	NA	NA	NA	NA	NA	NA	0.00438322143264114	NA	NA	NA	NA	NA	NA	NA	NA	NA	NA	NA	NA	NA	NA
DAG 16:0;0_19:1;0	DAG	GL	MEM	35	1	0		NA	NA	NA	NA	NA	NA	NA	NA	NA	NA	0.00368138541350362	NA	NA	0.0140159489537853	0.00659251882477002	NA	NA	0.00433878962929731	0.00553597810470997	0.00785765460371534	0.00839857532998123	NA	0.0106015735607962	0.00943098047609355	0.00772560887412687
DAG 16:0;0_20:1;0	DAG	GL	MEM	36	1	0		0.00328420275921404	NA	0.00514622633159685	NA	0.00589707636021335	0.0023766086599175	0.00479513561873347	0.00355849955888109	0.00392746606574884	0.00411696670391111	0.00993201949924841	0.00537611570464846	0.00595889482377702	0.00953307099025513	0.0081398176535219	0.00802417135949112	NA	NA	0.011037435622562	0.00899016767507669	0.00789265351740501	0.00540973359321826	0.00446505574024493	0.00850431015269699	NA
DAG 16:0;0_20:2;0	DAG	GL	MEM	36	2	0		0.00427495466488478	0.0104995672131432	0.00811498986910924	0.00452130926369368	0.00610124935516222	0.00336208116844742	0.00630280296558884	0.00576914049847839	0.0065667809244169	0.00621082046831199	0.0108368191924982	0.00602349255106259	0.00840703046568676	0.0138437045076811	0.0109948762178363	0.0090498851998005	0.00543006590117189	0.00881173883281644	0.0112618885327183	0.0112749419649665	0.00971978896878571	0.00662751940478223	0.00788009716077361	0.0100586867562258	0.00938787378167991
DAG 16:0;0_20:3;0	DAG	GL	MEM	36	3	0		0.0271017032908	0.0364259748016521	0.0413007801087933	0.0207602202660028	0.0417667084993113	0.0163669335344205	0.031353057706464	0.0241150305380524	0.0247778723963954	0.0322875607535327	0.0659433504424876	0.0234928522454143	0.0443875337953809	0.066092744372381	0.0676940117484702	0.052224886512394	0.0165885195908653	0.0493241902377594	0.0769460388200396	0.0691830224561888	0.0496678813899406	0.0280992292681025	0.0453721971746385	0.0668008395731267	0.0574808665167732
DAG 16:0;0_20:4;0	DAG	GL	MEM	36	4	0		0.0449342622640792	0.0668315886309865	0.0659447466437374	0.0316804828787105	0.0538659996284548	0.034037545387773	0.0507639514293684	0.0364251978968846	0.0409018651521182	0.0494688679404521	0.0659135558126574	0.0448942430588325	0.0652102259710918	0.0868629599630646	0.0786325680773901	0.0674940236113585	0.0342360699375309	0.0770123478498242	0.109309137420673	0.0964976576181271	0.0642953888052551	0.0444766155898932	0.0633689296975211	0.0812627876447617	0.0850312552104991
DAG 16:0;0_22:4;0	DAG	GL	MEM	38	4	0		0.0147067284174995	0.0214440349714686	0.0206402195149304	0.0127034285984555	0.0167817947353038	0.00764620299552092	0.00997473529521599	0.0110806532504741	0.0115859209469493	0.0126727240640363	0.0194588351052084	0.0079588999265775	0.0157957723533545	0.019861961823897	0.0182729359573648	0.0180024412637565	0.00782730084654325	0.0143938851170463	0.0237545706416937	0.0210103942563666	0.0163870614901089	0.00646901702139525	0.0155269410117084	0.0173110876655528	0.0188276542279212
DAG 16:0;0_22:5;0	DAG	GL	MEM	38	5	0		0.0247813195176688	0.0482513316429824	0.0434055639656682	0.0249906817689875	0.069109649487821	0.0167421997138307	0.0219296792692936	0.0269765924141829	0.0292555375092627	0.0316864673393128	0.0500022364737735	0.021693378951134	0.0486263472516883	0.0727879981153643	0.0678321333057215	NA	NA	0.0580605159649293	0.0840967675645356	NA	0.0516459147646785	0.0234757096267313	0.0525044590951982	0.069341486940945	NA
DAG 16:0;0_22:6;0	DAG	GL	MEM	38	6	0		0.0237866744181166	NA	0.0454373122063715	0.0287970462484191	0.0407913126432953	0.0166513865023005	0.0297110674163934	0.0272901728698499	0.0373547499963721	0.0322615355476149	0.0562254928068452	0.024084677713632	0.0481045265965093	0.0648400017133859	0.0696364215411795	0.0539194816986247	NA	0.0639224835427124	0.0823368345984605	0.0834299389679115	0.0501908505841575	0.0279866705346378	0.0624422187139198	0.0623081775963783	0.0612581941142205
DAG 16:1;0_16:1;0	DAG	GL	MEM	32	2	0		NA	NA	NA	NA	NA	NA	NA	NA	NA	NA	NA	NA	NA	0.0168769259982514	NA	NA	NA	NA	NA	NA	NA	NA	NA	NA	NA
DAG 16:1;0_17:0;0	DAG	GL	MEM	33	1	0		NA	0.0053909379748583	NA	NA	NA	NA	NA	NA	NA	NA	0.00263272284170289	NA	0.0023121033006866	0.0159011414237413	0.00366392701016369	NA	NA	0.0023277954154797	0.00226897193490627	0.00591192097933981	0.00145070633480054	NA	0.00379365052271907	0.00208352666024299	0.00241097102450687
DAG 16:1;0_17:1;0	DAG	GL	MEM	33	2	0		NA	NA	NA	NA	NA	NA	NA	NA	NA	NA	NA	NA	NA	0.00846014231688939	NA	NA	NA	NA	NA	NA	NA	NA	NA	NA	NA
DAG 16:1;0_18:0;0	DAG	GL	MEM	34	1	0		0.00279443939431973	0.00677836567779524	0.00564463684081505	0.00262009873361116	0.00398532795268513	0.00174221183981961	0.00490860829518518	0.0033682964314386	0.00324692775908505	0.00391953059699454	0.0125887514915762	0.0050018059482232	0.0098549863137126	0.0181628580546417	0.0132620161301132	0.0115373820039832	0.00602984733961485	0.0121737426375151	0.0176271637541104	0.0167774068795352	0.0086227212236303	0.005095189660037	0.00952841127554229	0.0125913299889475	0.0112497402567553
DAG 16:1;0_18:1;0	DAG	GL	MEM	34	2	0		0.00834093682099642	0.0293856499895399	0.0137367173239794	0.0056622547781274	0.0087026636402114	NA	0.00984656385576488	0.00766482812247632	NA	0.0129357700781975	0.0280819801260869	0.0112437210862727	0.0308010678705069	0.0429419897920408	0.0365663144221893	0.0343711155833693	0.0140549510785574	0.0382353117683088	0.0513713861500065	0.0449060560468291	0.0315030326930337	0.0154076075586102	0.029753718875189	0.0364455468849913	0.0395090219264887
DAG 16:1;0_18:2;0	DAG	GL	MEM	34	3	0		NA	NA	NA	NA	NA	NA	NA	NA	NA	NA	NA	NA	NA	0.0109513131601281	0.0115769888692534	NA	NA	0.00984060615987824	0.0151013177124899	0.0103034267578019	0.0125410073662759	0.00310752911980322	0.00690769310540931	0.0101998190311097	0.00956103128256404
DAG 16:1;0_20:2;0	DAG	GL	MEM	36	3	0		NA	NA	NA	NA	NA	NA	NA	NA	NA	NA	NA	NA	NA	NA	NA	NA	NA	NA	NA	0.00120280603271378	NA	NA	NA	NA	NA
DAG 16:1;0_20:3;0	DAG	GL	MEM	36	4	0		0.00142812953730802	0.00450039868949643	0.00408102345618616	0.00160413879344836	0.00272839504548033	0.00113549530102514	NA	0.00112214486451109	NA	0.00173694000703995	0.00575672295175946	NA	0.00621003538139073	0.00977266852307936	0.00727097877482987	0.00713082052721639	NA	0.00640225598540571	0.0113222225752746	0.0090260128726209	0.0058961728083062	NA	0.00532178380345139	0.00870625119813319	0.0082714238297259
DAG 16:1;0_20:4;0	DAG	GL	MEM	36	5	0		NA	NA	NA	NA	NA	NA	NA	NA	NA	NA	NA	NA	NA	0.0132195070868865	0.0195116342411422	0.0203938185414926	NA	0.0170153411049573	0.0205846656597485	0.0156930718695462	0.0133928919176046	0.00418968568073285	0.0112165003645334	0.0159187677886233	0.0186376198883234
DAG 16:1;0_22:4;0	DAG	GL	MEM	38	5	0		0.000790564172130033	NA	NA	NA	NA	NA	NA	NA	NA	NA	0.00369026921928997	NA	0.00342517727880154	0.00253310083462819	0.00196987705605003	0.00614455453237391	NA	0.0021956434269964	0.00444035860485154	0.00913391631097509	0.0027628310265639	NA	NA	NA	0.00438051035580162
DAG 16:1;0_22:5;0	DAG	GL	MEM	38	6	0		NA	0.0562240995096159	NA	NA	NA	NA	NA	NA	NA	NA	NA	NA	0.00839644971680658	0.0100138644870716	NA	0.0102393632955015	NA	NA	0.0136057259362571	0.0135558201302551	0.00749698730627984	NA	NA	0.0103890810063	0.0107892449384143
DAG 16:2;0_18:1;0	DAG	GL	MEM	34	3	0		NA	NA	NA	NA	NA	NA	NA	NA	NA	NA	NA	NA	NA	NA	NA	NA	NA	0.00141487299418536	0.0016829211819949	0.00150202337080711	NA	NA	0.00110180561685568	NA	0.00143568804299031
DAG 17:0;0_18:1;0	DAG	GL	MEM	35	1	0		NA	NA	NA	NA	NA	NA	NA	NA	NA	NA	0.0142313091178528	NA	NA	0.03884655313681	0.0174185646224795	NA	NA	0.0103051670626034	0.0141533949107435	0.0228426453476095	0.0120967694385169	NA	0.0170413007033306	0.0186833463332233	0.0174453661224626
DAG 17:0;0_18:2;0	DAG	GL	MEM	35	2	0		NA	NA	NA	NA	NA	NA	NA	NA	NA	NA	NA	NA	NA	0.00651582270380184	NA	NA	NA	0.00322056039948834	NA	0.00490860018946408	0.0041460436372353	NA	NA	NA	0.0041827742961109
DAG 17:0;0_22:6;0	DAG	GL	MEM	39	6	0		NA	NA	NA	NA	NA	NA	NA	NA	NA	NA	NA	NA	NA	0.00954460698753295	NA	NA	NA	NA	NA	NA	NA	NA	NA	NA	NA
DAG 17:1;0_18:0;0	DAG	GL	MEM	35	1	0		NA	NA	NA	NA	NA	NA	NA	NA	NA	NA	0.00451636402441166	NA	NA	0.012270255835047	0.00557034464772283	NA	NA	0.00259563253473996	0.00842228218405055	0.00621886056954678	0.00325084367488096	NA	0.00422545322834314	0.00556671180719175	0.00525211165769877
DAG 17:1;0_18:1;0	DAG	GL	MEM	35	2	0		NA	NA	NA	NA	NA	NA	NA	NA	NA	NA	NA	NA	NA	0.0237707808468691	NA	NA	NA	0.0120946630306509	NA	0.0154876303380627	0.0099563308913936	NA	NA	NA	0.0147056601614194
DAG 17:1;0_22:5;0	DAG	GL	MEM	39	6	0		NA	NA	NA	NA	NA	NA	NA	NA	NA	NA	NA	NA	NA	0.0212554468232708	NA	NA	NA	NA	NA	NA	NA	NA	NA	NA	NA
DAG 18:0;0_18:1;0	DAG	GL	MEM	36	1	0		0.0312085537343674	0.153910596801297	0.061359364933744	0.0344448870319808	0.0480928788527012	0.0246883028246594	0.103263805580672	0.0444775852804873	0.0442063439750556	0.0567122799662574	0.125587905679239	0.0738628994251246	0.0946293684065625	0.142979644702543	0.112476302396493	0.106926311967564	0.0913998045809436	0.119065891007021	0.136461624104793	0.129432673832728	0.0996974017210052	0.112722638033031	0.0955175194995406	0.104921152344044	0.115754568482428
DAG 18:0;0_18:2;0	DAG	GL	MEM	36	2	0		0.0170400892457502	0.0544343048175185	0.0308458697372099	0.0128779862926105	0.0194771992146361	0.0129110308049246	0.0377730358796872	0.0271893872073861	0.0240168646068705	0.024169646106066	0.0491276385037752	0.0396119710560655	0.0424789642003627	0.0581040160089918	0.0450767144540912	0.0446381890331436	0.0367788516276792	0.0460140161181144	0.0532658628993381	0.0522102730822529	0.0484849955839174	0.0516199986292929	0.0441239978655494	0.0456666797279986	0.0477011631676906
DAG 18:0;0_18:3;0	DAG	GL	MEM	36	3	0		NA	NA	NA	NA	NA	NA	NA	NA	NA	NA	0.00187180979012238	NA	NA	NA	NA	0.0012788773801052	NA	0.00231832916694171	0.00273193421719224	0.00238120185374566	0.00499912566144401	NA	NA	0.00417099507644098	0.00325804337898802
DAG 18:0;0_19:1;0	DAG	GL	MEM	37	1	0		NA	NA	NA	NA	NA	NA	NA	NA	NA	NA	NA	NA	NA	0.0105058385391589	NA	NA	NA	NA	NA	NA	0.00435323344278571	NA	NA	NA	NA
DAG 18:0;0_20:1;0	DAG	GL	MEM	38	1	0		NA	NA	NA	NA	NA	NA	NA	NA	NA	NA	NA	NA	NA	NA	NA	NA	NA	NA	NA	NA	0.0136278836261371	NA	NA	NA	NA
DAG 18:0;0_20:2;0	DAG	GL	MEM	38	2	0		NA	NA	NA	NA	NA	NA	NA	NA	NA	NA	NA	NA	NA	0.00503644715339822	NA	NA	NA	NA	NA	NA	0.00518787630287263	NA	NA	NA	NA
DAG 18:0;0_20:3;0	DAG	GL	MEM	38	3	0		NA	NA	0.0314046900828057	0.0144720797184992	0.0277928699564543	NA	NA	NA	NA	0.0410463434526026	0.0565834200962137	NA	0.0453318413252977	0.0592382906933744	0.0457836988644743	0.0471116086567694	NA	0.0524033757740543	0.0675848391101082	0.0568073255778345	0.0505011093777401	0.0470120410773697	0.0515112812980074	0.0534993578805304	0.0534158358903071
DAG 18:0;0_20:4;0	DAG	GL	MEM	38	4	0		0.19650819970178	0.216678726535158	0.166588358834797	0.115297582199096	0.186436207656757	0.129234251866991	0.156473300044454	0.156870055202697	0.133335503372324	0.171214224195447	0.146739634936185	0.135697915895801	0.159638193497383	0.187063018019105	0.154777354082579	0.135228820998456	0.152551122086061	0.158059829790753	0.179194369680549	0.172927462104383	0.106742404291882	0.148370781479045	0.151707790582617	0.120354224054437	0.134685816075716
DAG 18:0;0_22:4;0	DAG	GL	MEM	40	4	0		NA	0.0463871625303165	0.0190568664350399	NA	NA	NA	NA	NA	NA	0.0219118184728911	0.0281145187960066	NA	0.0228357905962082	0.0229446997711918	0.0216350835476886	0.025775772437096	NA	0.0261133163667546	NA	0.0257007810676911	0.0242869268421059	0.0254163220271901	0.0254464476764018	0.022246502817244	NA
DAG 18:0;0_22:5;0	DAG	GL	MEM	40	5	0		0.0236967477110879	0.0490096390325591	0.0337029239364331	0.0167741011509112	0.0283260794283073	0.0165669994938036	NA	0.0303598606124693	0.0207940490987656	0.0338416730940731	0.0549678429704805	0.039123369808678	0.0467876706758144	0.0809716948824483	0.0700364506083871	0.0524110737216582	0.0450856165760278	0.0566282540349196	NA	0.0777217273011118	0.0500040121339223	0.0436507160448868	0.0502338790945241	0.0604306053247655	0.0599454026010606
DAG 18:0;0_22:6;0	DAG	GL	MEM	40	6	0		0.01334971579907	NA	0.0244213704594633	0.0109949291673159	0.018704298440207	0.00918536526540558	NA	NA	NA	0.0140704947923268	0.0347431422437856	NA	0.0335681018191994	0.0412214092858085	0.0367872184411556	0.0302868607191878	0.025332197291313	0.0356974333329443	NA	0.0468230758165829	0.0320660460055584	0.0235864584637381	0.0340824090412966	0.0364470447102983	0.0365370629301857
DAG 18:1;0_18:1;0	DAG	GL	MEM	36	2	0		0.0245792106629147	0.0777201746791859	0.048475631418759	0.021142042082052	0.0320031979241468	0.0152406716820911	0.0405399984350347	0.0304201551771677	0.0281391443701445	0.0342558588522464	0.0960727723661838	0.043394757476785	0.0978654621243397	0.129939306833717	0.116546903231212	0.102773274141865	0.039609396254473	0.107768942815259	0.136190525693693	0.128371809203802	0.111166314566216	0.0484846927761581	0.0915442220544279	0.101661196399376	0.114406774041162
DAG 18:1;0_18:2;0	DAG	GL	MEM	36	3	0		0.0127238617755989	0.0344253101871267	0.0203806031127651	0.00778310144525463	0.0166881062896626	0.00795413632063829	0.0301473984467645	0.0155403067903314	0.0138942331219641	0.0171393150130253	0.0510653801458712	0.0290261938836912	0.0471314214392691	0.0529003027133123	0.055605418972493	0.0594622718811085	0.0278456004779332	0.0568807389841192	0.075042439277951	0.0629423355631506	0.0615032585905745	0.0532428436903939	0.0508456375949054	0.0598527006871941	0.0587860405894314
DAG 18:1;0_18:3;0	DAG	GL	MEM	36	4	0		0.00254675132121996	NA	NA	0.00205895277876475	0.00347058984629084	NA	NA	0.00390912467752152	NA	NA	0.00795912236383748	0.00826387407693765	NA	0.00763815252681241	0.0086084854283535	0.0116646484029291	0.0155218533916731	0.00929113262532272	0.0146055857634193	0.00832054253957772	0.0137737188430316	0.0144227164835877	0.0101921994543984	0.0121570214859562	0.013353156822141
DAG 18:1;0_19:0;0	DAG	GL	MEM	37	1	0		NA	NA	NA	NA	NA	NA	NA	NA	NA	NA	NA	NA	NA	0.0236742317960161	NA	NA	NA	NA	NA	NA	0.0109048814498402	NA	NA	0.0244291321763848	0.031065574485131
DAG 18:1;0_19:1;0	DAG	GL	MEM	37	2	0		NA	NA	NA	NA	NA	NA	NA	NA	NA	NA	NA	NA	NA	0.0195486206532702	NA	NA	NA	NA	NA	NA	NA	NA	NA	NA	NA
DAG 18:1;0_20:1;0	DAG	GL	MEM	38	2	0		NA	NA	NA	NA	NA	NA	NA	NA	NA	NA	0.0186275695415487	NA	NA	0.0111402411654316	NA	NA	NA	NA	NA	NA	0.0116748796014805	NA	NA	NA	0.0167778884962261
DAG 18:1;0_20:3;0	DAG	GL	MEM	38	4	0		0.0180858598276842	0.0350793525646672	0.0284013789378442	0.0152028899838974	0.023818849888288	0.0104081013344069	0.0224385964672784	0.0188328820269933	0.0155891019495642	0.0207454207094574	0.0536161199892727	0.0189787062833175	0.0420851836974521	0.0694446344322293	0.0546944618506919	0.0550155199361559	0.0183135837726777	0.0488048006884049	0.0823825617266597	0.0692011800506161	0.0582199819080136	0.0207785065767295	0.047596572846792	0.0615046719375652	0.0540045927919612
DAG 18:1;0_20:4;0	DAG	GL	MEM	38	5	0		0.0333923589911607	0.0746530874356857	0.0541187186451559	0.0284848821871471	NA	0.023866463872316	0.0314823516327442	0.0392090601111451	0.0318342926872648	0.0348044541167343	0.0549909589638999	0.0362530117030135	0.0571292997372683	0.0765656611535131	0.0722327438499055	0.106668347007414	0.0577525431613292	0.0718166007284629	0.103651726282937	0.160498931636243	0.0623179522132045	0.0464863556804489	0.0580443709091825	0.0659533389670606	0.117415237457295
DAG 18:1;0_22:0;0	DAG	GL	MEM	40	1	0		NA	NA	NA	NA	NA	NA	NA	NA	NA	NA	0.0503277038235539	NA	NA	NA	NA	NA	NA	NA	NA	NA	NA	NA	NA	NA	NA
DAG 18:1;0_22:4;0	DAG	GL	MEM	40	5	0		0.0108052941291804	0.0183274277506645	0.0145844771244101	0.00843709172724415	0.0125376560709277	0.00628540206114925	NA	0.00916796238781164	0.00604850912062127	0.00793488062932348	0.0167529734657932	NA	0.0143540691363857	0.0220788641996226	0.0201527796142294	0.0179758146704447	NA	0.0149037771269421	NA	0.0222932358419713	0.0160361518491533	NA	0.0131060400739675	0.0177157448915106	0.0163134828439427
DAG 18:1;0_22:5;0	DAG	GL	MEM	40	6	0		0.0131006983474098	0.0571979609117227	0.0243509894524114	0.0112084677007046	0.0182681597564171	0.00533835885782294	NA	0.033838618511903	NA	0.0151457320623958	0.0453377715746756	NA	0.039070727852619	0.0503428170760018	0.0492841982325957	0.0456486145648423	0.0136890512142791	0.0485488111560853	NA	0.0646582987656256	0.0473785093291387	0.011619290416327	0.0434023575208442	0.0500020155048526	0.0496018078183773
DAG 18:1;0_22:6;0	DAG	GL	MEM	40	7	0		0.0128996932152481	NA	NA	NA	0.0183111321570329	NA	NA	NA	NA	NA	NA	NA	NA	NA	NA	NA	NA	NA	NA	0.0525971859803825	NA	NA	NA	NA	NA
DAG 18:2;0_18:2;0	DAG	GL	MEM	36	4	0		0.00222513007701721	0.00896714040985119	0.00528160593453536	0.00145608159079622	0.00296464222405846	0.00293667879451534	0.0103123426727391	0.00573577722031272	0.00463709025558217	0.00468641395072781	0.00718326087063267	0.0121469504408103	0.007758044733266	0.00920295845779041	0.00783286500298434	0.00929136059454981	0.0128540933713308	0.0143005567175876	0.0184357060820224	0.0101269751172336	0.0186149294113553	0.0295365912217733	0.0142846008310154	0.0141561064089462	0.0172543287959563
DAG 18:2;0_18:3;0	DAG	GL	MEM	36	5	0		NA	NA	NA	NA	NA	NA	NA	NA	NA	NA	NA	NA	NA	NA	NA	NA	NA	0.00731476181527546	0.00388536957936629	0.001633347181447	0.0165092953726378	0.0217636511235443	0.00638995203193377	0.00930779798025645	0.0136829841058616
DAG 18:2;0_20:2;0	DAG	GL	MEM	38	4	0		NA	NA	NA	NA	NA	NA	NA	NA	NA	NA	0.00273626666934582	NA	0.00226188059387927	0.00238875620587434	0.00101643902646336	0.00218646466197084	NA	0.0019787039703656	0.0042621015303109	0.00306336384024562	0.00402967385506329	0.0026617531322835	0.00247422879616867	0.00340731316264719	0.00205417755909174
DAG 18:2;0_20:3;0	DAG	GL	MEM	38	5	0		0.0034360145036232	0.00950099948977782	0.00830543567858655	0.00269002340022129	0.0113314633380333	0.00210509268940885	0.00442280654041406	0.00489895368142649	0.0023920248847058	0.00466856613103685	0.013490007359784	0.00544842089141889	0.00979347250460097	0.0180634696991858	0.0143782895896788	0.0242996571584801	0.00864206269937261	0.0144821304802734	0.0230378547070028	0.0325638167128809	0.0192034523419334	0.00650146302872321	0.0127104006255943	0.0209375083886438	0.0251539481282489
DAG 18:2;0_20:4;0	DAG	GL	MEM	38	6	0		0.00409474430059862	NA	0.00733023224556673	0.00372608843169541	0.00655848498881518	NA	NA	NA	NA	NA	0.0116558431497408	NA	0.00886728190663146	0.0136637397765577	0.0151197236102356	0.0147440177920138	NA	0.0142436420095773	0.0216801842365358	0.0181644989826757	0.0125528080334587	NA	0.0138799328058582	0.0145447490713274	0.011946199303281
DAG 18:2;0_22:4;0	DAG	GL	MEM	40	6	0		NA	NA	NA	0.00120519740733272	NA	NA	NA	NA	NA	NA	0.00274764704274677	NA	0.00176911299993501	0.00402458045480281	NA	NA	NA	0.00162415449465263	NA	0.00227604266607616	NA	NA	NA	0.0029950107866849	NA
DAG 18:2;0_22:5;0	DAG	GL	MEM	40	7	0		NA	NA	NA	NA	NA	NA	NA	NA	NA	NA	NA	NA	NA	NA	NA	NA	NA	NA	NA	0.00917474961810547	NA	NA	NA	NA	NA
DAG 20:1;0_20:4;0	DAG	GL	MEM	40	5	0		NA	NA	NA	NA	NA	NA	NA	NA	NA	NA	NA	NA	NA	NA	NA	NA	NA	NA	NA	NA	0.0026431418183085	NA	NA	NA	NA
DAG 20:2;0_20:3;0	DAG	GL	MEM	40	5	0		NA	NA	NA	NA	NA	NA	NA	NA	NA	NA	NA	NA	NA	NA	NA	NA	NA	NA	NA	0.00236305474748152	NA	NA	NA	NA	NA
DAG 20:2;0_20:4;0	DAG	GL	MEM	40	6	0		NA	NA	NA	NA	NA	NA	NA	NA	NA	NA	NA	NA	NA	NA	NA	NA	NA	NA	NA	NA	NA	NA	NA	0.00297707883889172	NA
DAG 20:3;0_20:3;0	DAG	GL	MEM	40	6	0		0.000681743708567153	NA	0.00169745347814282	0.000841053352762744	NA	0.000786156299435088	NA	0.00228954035022799	NA	NA	0.00535015087893027	NA	0.00308762537084349	0.00550439078694702	0.00340548122289613	0.00341556297057957	NA	0.00398026521329106	NA	0.00561365282001022	0.00591016629663651	0.00135042746568391	0.00404839064302008	0.00604686131663795	0.00328386610778867
DAG 20:3;0_20:4;0	DAG	GL	MEM	40	7	0		0.00288350311712805	NA	NA	NA	0.00490910569963376	NA	NA	NA	NA	NA	NA	NA	NA	NA	NA	NA	NA	NA	NA	0.0072449494895631	NA	NA	NA	NA	NA
DAG 20:3;0_22:5;0	DAG	GL	MEM	42	8	0		NA	NA	NA	NA	NA	NA	NA	NA	NA	NA	NA	NA	NA	0.0113333392671377	NA	0.0109137877353365	NA	NA	0.0238262233018859	0.00863932493799037	0.0114242727897566	NA	NA	0.0115795573852398	NA
DAG 20:3;0_22:6;0	DAG	GL	MEM	42	9	0		NA	NA	0.00667510858024492	NA	NA	NA	NA	NA	NA	NA	NA	NA	0.00765594993087497	0.0133918403934925	0.0109807136152795	0.0112141831810762	NA	0.0103664972672034	0.0190396014484618	0.0113778670218858	0.0139840975284525	NA	0.00958024057342897	0.0183489935448377	0.0121513764738322
DAG 20:4;0_22:4;0	DAG	GL	MEM	42	8	0		NA	NA	NA	NA	NA	NA	NA	NA	NA	NA	NA	NA	NA	0.01328890184942	NA	0.0106140293657328	NA	NA	0.00687375884130226	0.0102774148972076	0.013132987373706	NA	NA	0.0137397476850018	NA
DAG 20:4;0_22:5;0	DAG	GL	MEM	42	9	0		NA	NA	0.0117190833013108	NA	NA	NA	NA	NA	NA	NA	NA	NA	0.0102186014432307	0.0134627436688291	0.0178796882988818	0.011965235199308	NA	0.0134158491456629	0.0286418718274934	0.0191234673066832	0.0105617200374395	NA	0.0132189012913784	0.0140097820925569	0.0176437244165822
HexCer 34:1;2	HexCer	SL	MEM	34	1	2		0.00959452668788768	0.0364736958479269	0.0209660897170474	0.00824072999979269	0.0151328778798935	0.00848784953762864	0.0237849578249297	0.0167852877522106	0.0185940331075281	0.0166764809459304	0.0276639719925491	0.0415954363981592	0.0307789232034117	0.0297341964234356	0.033552466284734	0.0286274892371306	0.0470926886731549	0.0439488670058253	0.0292601891279979	0.0363708217198874	0.0447779207806325	0.0643000210381252	0.0484396232173126	0.050962843167971	0.052389446750914
HexCer 34:1;3	HexCer	SL	MEM	34	1	3		NA	NA	NA	NA	NA	NA	NA	NA	NA	NA	NA	NA	NA	NA	NA	NA	NA	NA	NA	NA	NA	0.0154944318942277	NA	NA	NA
HexCer 34:1;4	HexCer	SL	MEM	34	1	4		NA	NA	NA	NA	NA	NA	NA	NA	NA	NA	NA	NA	NA	NA	NA	NA	NA	NA	NA	NA	NA	0.0123211602810099	NA	NA	NA
HexCer 34:2;3	HexCer	SL	MEM	34	2	3		NA	NA	NA	NA	NA	NA	NA	NA	NA	NA	NA	NA	NA	NA	NA	NA	0.0227568915204912	0.018327028687148	NA	NA	0.0370232356054853	0.063011404961042	0.0279772316034985	0.0268970154425237	0.0318134775550577
HexCer 40:1;2	HexCer	SL	MEM	40	1	2		0.0102890907299274	0.0187828449582715	0.0113347450602277	0.00832731143817443	0.0108421182548729	0.00774611376243835	0.0142040281613462	0.0115430619478386	0.0144932773735296	0.0171607553123736	0.0286280498646376	0.0203309663168445	0.0296334885597128	0.0312493441440316	0.0391635360719968	0.0328133421787981	0.0207539680241653	0.0405102034254644	0.0336964844231103	0.0448709666050401	0.0424412266945618	0.029879509434554	0.0382031453781032	0.0418130730998851	0.0475147391027814
HexCer 40:1;4	HexCer	SL	MEM	40	1	4		NA	NA	NA	NA	NA	NA	NA	NA	NA	NA	NA	NA	NA	NA	NA	NA	NA	NA	NA	NA	NA	0.0141942909401171	NA	NA	NA
HexCer 42:1;2	HexCer	SL	MEM	42	1	2		NA	NA	NA	NA	NA	NA	NA	NA	NA	NA	0.0233298883680663	NA	0.0232885330134597	0.026115202274026	NA	0.0234812140268331	NA	0.0311312396691031	0.0223438674096102	0.0317739759475211	0.027978743901356	NA	0.0286579553771451	0.033181021943799	0.0313451603733767
HexCer 42:1;3	HexCer	SL	MEM	42	1	3		NA	NA	NA	NA	NA	NA	NA	NA	NA	NA	NA	NA	NA	NA	NA	NA	NA	NA	NA	NA	0.00788889875966503	NA	NA	NA	NA
HexCer 42:1;4	HexCer	SL	MEM	42	1	4		NA	NA	NA	NA	NA	NA	NA	NA	NA	NA	NA	NA	NA	NA	NA	NA	NA	NA	NA	NA	NA	0.0124669238192746	NA	NA	NA
HexCer 42:2;2	HexCer	SL	MEM	42	2	2		0.0130312744283838	0.0296770167087834	0.0182391638014056	0.00737320118441452	0.0143211867607186	0.0104454373369017	0.0226642843195726	0.0168856929836088	0.0192360743392633	0.0157860078307974	0.0310884226495309	0.0284540610865334	0.0279100959213784	0.0272410479051019	0.028887247514711	0.0297189380966325	0.0346695502516759	0.0330751449072061	0.0294945003996021	0.0391866229574889	0.0334417324050437	0.0380691981463616	0.0310640636473564	0.0364765187236925	0.0361549882771732
LPA 16:2;0	LPA	GPL	LYS	16	2	0		NA	NA	NA	NA	NA	NA	NA	NA	NA	NA	NA	NA	NA	NA	NA	NA	NA	NA	0.0496544469562855	NA	NA	NA	NA	NA	NA
LPC 16:0;0	LPC	GPL	LYS	16	0	0		0.0442784978997733	0.222983245622428	0.083728643888708	0.0725625896894897	0.0684859578485147	0.0829994885667037	0.213754605133097	0.0914030053830174	0.0858747614249146	0.108434538704115	0.0510797167472061	0.333703457696327	0.0895452205242944	0.0688514948146516	0.0769355706944397	0.0577235324061429	0.305898522297108	0.105555715132524	0.265269590694538	0.0985784021744928	0.282663607597881	0.347455146457881	0.129128786831899	0.118046297622555	0.110204959431298
LPC 16:1;0	LPC	GPL	LYS	16	1	0		NA	NA	NA	NA	NA	NA	NA	NA	NA	NA	NA	NA	NA	NA	NA	NA	NA	NA	0.0378179628472719	NA	0.00811602430401637	0.00881470592904497	0.00523400164793139	NA	NA
LPC 18:0;0	LPC	GPL	LYS	18	0	0		0.0496275846405514	0.290588104112291	0.126850586357234	0.0724123725410815	0.0781192084668909	0.0888446300534997	0.253065808662426	0.14156574348585	0.117070199770824	0.149490644253058	0.0613772331691558	0.401021069306781	0.135272306785943	0.105343244655686	0.0950564964679098	0.0573376601742708	0.366278314797517	0.175898968455398	0.100285389640726	0.135967248176957	0.348464411991519	0.437983794351305	0.175555636278094	0.172924342862147	0.153693276328587
LPC 18:1;0	LPC	GPL	LYS	18	1	0		0.0113669798713377	0.0483651408642736	0.0167151942182763	0.0182382574385688	0.0146753845136571	0.0169656010167864	0.0559919964153732	0.0196443264531312	0.0226294415641483	0.0216557071078818	0.0153623490597068	0.0904056967556359	0.0177714179972571	0.0135181175136257	0.0171086635333661	0.0107457552976314	0.0860621597919229	0.0220345974998644	0.109383068602816	0.0203145018963014	0.0558460997350666	0.0948291689690841	0.0277367176461788	0.0235590194428897	0.0235778145720312
LPC 18:2;0	LPC	GPL	LYS	18	2	0		0.00225406102841084	NA	NA	NA	NA	NA	NA	NA	NA	NA	NA	NA	NA	NA	NA	NA	NA	NA	0.0746892792568127	NA	0.00656244124822499	NA	NA	NA	NA
LPC 20:1;0	LPC	GPL	LYS	20	1	0		NA	NA	NA	NA	NA	NA	NA	NA	NA	NA	NA	NA	NA	NA	NA	NA	NA	NA	NA	NA	0.00479421819444416	NA	NA	NA	NA
LPC 20:3;0	LPC	GPL	LYS	20	3	0		NA	NA	NA	NA	NA	NA	NA	NA	NA	NA	NA	NA	NA	NA	NA	NA	NA	NA	0.052682139089689	NA	NA	NA	NA	NA	NA
LPC 20:4;0	LPC	GPL	LYS	20	4	0		0.0128012020230997	0.0156264390718168	0.0173487915162316	0.0216314884916033	0.016094130262659	0.0176853795342377	0.0193368214182071	0.0169077670074946	0.0234188469306159	0.0211436342114114	0.017880791224813	0.0196442206336227	0.0113985752058935	0.0139718455826244	0.0150492505429953	0.0167176082848379	0.0258441706361638	0.0207816593663367	0.775214607141807	0.0183496415104239	0.0358152565083785	0.0264888679624264	0.0244931284407643	0.0219539443896309	0.0297270089579696
LPC 20:5;0	LPC	GPL	LYS	20	5	0		NA	NA	NA	NA	NA	NA	NA	NA	NA	NA	NA	NA	NA	NA	NA	NA	NA	NA	0.0639823675082368	NA	NA	NA	NA	NA	NA
LPC 20:6;0	LPC	GPL	LYS	20	6	0		NA	NA	NA	NA	NA	NA	NA	NA	NA	NA	NA	NA	NA	NA	NA	NA	NA	NA	0.0476104582537111	NA	NA	NA	NA	NA	NA
LPC 22:5;0	LPC	GPL	LYS	22	5	0		NA	NA	NA	NA	NA	NA	NA	NA	NA	NA	NA	NA	NA	NA	NA	NA	NA	NA	0.122359161885291	NA	0.00577059516659036	NA	NA	NA	NA
LPC 22:6;0	LPC	GPL	LYS	22	6	0		NA	NA	NA	NA	NA	NA	NA	NA	NA	NA	NA	NA	NA	NA	NA	NA	NA	NA	0.094119556905883	NA	0.00852593514951936	0.0109894604708447	0.00471956513661164	NA	NA
LPC O-16:1;0	LPC O-	GPL	LYS	16	1	0		0.00553486405906499	0.0157924709603472	0.00874948569216769	0.00765576428895416	0.0059807100532176	0.00870558892340705	0.0163898046827536	0.0105836448739806	0.00655053198993431	0.0106382400802919	0.00494812932324727	0.0121645808648403	0.00813822816723219	0.00655969546080349	0.00719125649616648	NA	0.01059840197869	0.00931338195999441	NA	0.00922308028985154	0.0134742419233302	NA	0.00661288917658106	0.0072796685673058	0.0075788763125978
LPC O-18:0;0	LPC O-	GPL	LYS	18	0	0		NA	NA	NA	NA	NA	NA	NA	NA	NA	NA	NA	NA	NA	NA	NA	NA	NA	NA	NA	NA	0.00574959303396393	NA	NA	NA	NA
LPC O-18:1;0	LPC O-	GPL	LYS	18	1	0		0.00499701624984269	0.0109697869612174	0.00799705858586517	0.00662889005382098	0.00518927798785263	0.00696666713811023	0.0134293782209755	0.0101614618748437	0.00860878243764733	0.00942694866037527	0.00574979660284235	0.0108180903547957	0.00697088514299086	0.00534552830925768	NA	NA	NA	0.0074292314534675	NA	0.00639779106467168	0.0113026342690037	NA	0.0060861578848913	0.00646055426816101	0.00600175052856841
LPE 14:1;0	LPE	GPL	LYS	14	1	0		NA	0.00582524940663479	0.00335667484969746	NA	NA	NA	NA	0.00206467438909235	NA	NA	0.0138594504003186	NA	NA	NA	NA	NA	NA	NA	NA	NA	NA	0.00351937494175541	NA	NA	NA
LPE 16:0;0	LPE	GPL	LYS	16	0	0		0.00239789205408194	0.00655072952497293	0.00327441883656243	0.00262575885120566	0.00344905856929652	0.00308032851005247	0.00511845765136503	0.00376195988193592	0.00389962359062666	0.00500112565705566	0.00262145528310619	0.00804854302657197	0.00328693959641851	0.00316373138549574	NA	NA	0.00928880918727723	0.00448970722994611	0.0589137856362107	0.00370308068654438	0.00743613820676906	0.0111481079263852	0.00624641140145238	0.00460125588485262	0.00478135783946681
LPE 16:1;0	LPE	GPL	LYS	16	1	0		NA	NA	NA	NA	NA	NA	NA	NA	NA	NA	NA	NA	NA	NA	NA	NA	NA	NA	0.0135873791556421	NA	NA	NA	NA	NA	NA
LPE 18:0;0	LPE	GPL	LYS	18	0	0		0.0178648708969098	0.030454232194428	0.0283563838594837	0.0179810473691066	0.0205737781737412	0.0210534523207419	0.0393125162180533	0.0293246490394296	0.024392076380713	0.0267149320452441	0.0191984470155194	0.0377051160362714	0.0213307506329522	0.0218053685011156	0.0190752437908029	0.017582996106638	0.0366947123849149	0.028956763059926	0.0306607597925536	0.0245911467841915	0.0331853460371769	0.0410367552887049	0.0249126864611654	0.025758452136357	0.0241428034335008
LPE 18:1;0	LPE	GPL	LYS	18	1	0		0.00358455568672749	0.00728526708930724	0.00410025872109349	0.00360835367887238	0.00348389118097647	0.00379036033075846	0.00718608134710963	0.00503810874903295	0.00475877798909852	0.00472623530092321	0.00552203407447549	0.0101320690713753	0.00363313062961733	0.00512850610425622	0.00413955188834736	0.00536630376723247	0.0160163361405851	0.00848067195139632	0.189778062792221	0.00561964049714389	0.0137131084565956	0.0203268327859729	0.0100694440160629	0.0100006145586609	0.00932449552906853
LPE 18:2;0	LPE	GPL	LYS	18	2	0		NA	NA	NA	NA	NA	NA	NA	NA	NA	NA	NA	0.00442441116592491	NA	NA	NA	NA	0.00955097029131955	0.00369227078091543	0.110268466977724	0.00233205477730106	0.00695679666880517	0.011025236666083	0.00498316122013284	0.00403876689051449	0.0053502878178501
LPE 20:0;0	LPE	GPL	LYS	20	0	0		NA	NA	NA	NA	NA	NA	NA	NA	NA	NA	NA	0.00396467358278057	NA	NA	NA	NA	NA	NA	NA	NA	0.00275595950019471	NA	NA	NA	NA
LPE 20:1;0	LPE	GPL	LYS	20	1	0		NA	NA	NA	NA	NA	NA	NA	NA	NA	NA	NA	NA	NA	NA	NA	NA	NA	NA	0.0115955091944175	NA	NA	NA	NA	NA	NA
LPE 20:2;0	LPE	GPL	LYS	20	2	0		NA	NA	NA	NA	NA	NA	NA	NA	NA	NA	NA	NA	NA	NA	NA	NA	NA	NA	0.0112282068858909	NA	NA	NA	NA	NA	NA
LPE 20:3;0	LPE	GPL	LYS	20	3	0		NA	NA	NA	NA	NA	NA	NA	NA	NA	NA	0.00391253886684803	NA	NA	NA	NA	NA	0.00744648174726624	0.00443623501989566	0.131670443031229	NA	0.00843874377801551	0.00896376244340366	0.00570966222538943	0.00572482572893877	0.00622132815239705
LPE 20:4;0	LPE	GPL	LYS	20	4	0		0.0438262052207805	0.0639670893577537	0.0543270147892067	0.0434759442912713	0.0546396131448429	0.0468895902884704	0.0605829852855095	0.0650468794963578	0.0728495738797354	0.0622398123020864	0.0922808891724978	0.101938970529153	0.0508780288216874	0.0740966509557557	0.0815715393382069	0.0688100057407602	0.202854732818558	0.121638262964001	4.8863249076954	0.0814827278805551	0.258828834579606	0.290123494276052	0.165896623232902	0.153393674235394	0.168071704539514
LPE 20:5;0	LPE	GPL	LYS	20	5	0		0.00137865683503464	NA	NA	NA	0.00568125714044065	NA	NA	NA	NA	NA	NA	NA	NA	NA	NA	NA	NA	0.00434620607418787	0.217792209439179	0.00283636746149323	0.0101468630001889	0.00530001751893991	0.00539948051771422	0.00655613555668624	0.00613375149573107
LPE 22:3;0	LPE	GPL	LYS	22	3	0		NA	NA	NA	NA	NA	NA	NA	NA	NA	NA	NA	NA	NA	NA	NA	NA	NA	NA	0.0153011247190266	NA	NA	NA	NA	NA	NA
LPE 22:4;0	LPE	GPL	LYS	22	4	0		0.00591809092944531	0.0133097185903553	0.00844865020193883	0.00626092385202743	0.00727107899029489	0.00630585218001335	0.0128889988702078	0.0100871289527204	0.0119104209019683	0.00986456926683315	0.0136487545915492	0.0242122124250162	0.00945500912805516	0.0107237837297289	0.011141175316599	0.0082989607486615	0.0499394992969863	0.0207016618924648	0.793613539141767	0.0121180309825614	0.0400824857509345	0.0698341278468408	0.0308964515830842	0.0229141553011523	0.0256817320331436
LPE 22:5;0	LPE	GPL	LYS	22	5	0		0.00970223129525746	0.0141856176791152	0.011240998030765	0.00873391581956625	0.0116930451825181	0.0101801106681721	0.0119956176144739	0.0118450106860826	0.0190189812032644	0.01531445168846	0.0224061607509807	0.0225433493319103	0.0124015708836623	0.0189693263481521	0.0189675005751165	0.0182460822617718	0.0466074309721858	0.029263414082926	1.30069422499215	0.0189751494797146	0.0678318945910855	0.0720606542718822	0.0406364367063805	0.0395607592014611	0.0426860564796514
LPE 22:6;0	LPE	GPL	LYS	22	6	0		0.00839569754947795	0.00803566980849957	0.00998828143265761	0.0092353420935496	0.0105907727727637	0.0096681248759426	0.00827062782575446	0.011048576746555	0.0167191370226437	0.0135536148830863	0.0203476890259581	0.0144900977066285	0.00777228873849651	0.0164441415032194	0.0163174251346179	0.0146150960581732	0.0327705138918664	0.0233465334226958	1.0053001454292	0.0149621909972618	0.0571246981168195	0.0449301035915211	0.0302140972839664	0.0297326882443431	0.0309339046590573
LPE 24:3;0	LPE	GPL	LYS	24	3	0		NA	NA	NA	NA	0.00279418075708308	NA	NA	NA	NA	NA	NA	NA	NA	NA	NA	NA	NA	NA	NA	NA	NA	NA	NA	NA	NA
LPE 24:4;0	LPE	GPL	LYS	24	4	0		NA	NA	NA	NA	NA	NA	NA	NA	NA	NA	NA	NA	NA	NA	NA	NA	NA	NA	0.00602275537546538	NA	NA	NA	NA	NA	NA
LPE 24:5;0	LPE	GPL	LYS	24	5	0		NA	NA	NA	NA	NA	NA	NA	NA	NA	NA	NA	NA	NA	NA	NA	NA	NA	NA	0.0058059971013994	NA	NA	NA	NA	NA	NA
LPE O-16:1;0	LPE O-	GPL	LYS	16	1	0		0.00901000231874442	0.0130744471774638	0.0126302576716102	0.0100767569956741	0.0100433275530317	0.0106782481114293	0.0166774953962015	0.012301251287672	0.0119992071471533	0.0139700322797514	0.00876626620209948	0.0154729853644027	0.0105589790124483	0.0122430126862257	0.0115067419836025	0.0105328154466184	0.0130346366402011	0.0119538370002731	NA	0.0108201946677254	0.016843040406782	0.0123879527948069	0.0106384584744221	0.01291213312235	0.0127727238750089
LPE O-18:1;0	LPE O-	GPL	LYS	18	1	0		0.00876656458311907	0.0134257067078215	0.0125936928889598	0.00819667840242565	0.00828768077113374	0.00851577515651592	0.0168924373341982	0.0127510208019458	0.00917223707587222	0.0110769262676883	0.00811565410487264	0.0115975702161524	0.00820308638164466	0.0104953678100387	0.00752583359278619	0.00774702577574346	0.00954575931635032	0.00936587918468991	NA	0.0101051354175341	0.0134675664827011	0.0103057046711873	0.00858585992019352	0.0109444605749162	0.00971565623928967
LPI 18:0;0	LPI	GPL	LYS	18	0	0		NA	NA	NA	NA	NA	NA	NA	NA	NA	NA	NA	NA	NA	0.0297986224029142	NA	NA	NA	NA	NA	NA	NA	NA	NA	NA	NA
LPS 18:0;0	LPS	GPL	LYS	18	0	0		NA	NA	0.0487179240384478	NA	NA	NA	0.100059355015553	NA	NA	NA	NA	NA	NA	0.0832246217287194	0.0762967961890841	NA	NA	0.0457936128062286	0.0583824569502301	0.0641446912888602	NA	NA	NA	NA	NA
PA 16:0;0_18:0;0	PA	GPL	MEM	34	0	0		NA	NA	0.0754997576329733	NA	NA	NA	NA	0.117255073640869	NA	NA	0.0806749015250954	NA	NA	NA	NA	0.0803372598287681	NA	NA	0.105180629745413	NA	NA	NA	0.0967409357374933	NA	NA
PC 12:0;0_18:0;0	PC	GPL	MEM	30	0	0		NA	NA	NA	NA	NA	NA	0.0160680530476306	NA	NA	NA	NA	NA	NA	NA	NA	NA	NA	NA	NA	NA	NA	NA	NA	NA	NA
PC 12:0;0_22:4;0	PC	GPL	MEM	34	4	0		0.0282814566686654	NA	NA	NA	NA	NA	NA	NA	NA	NA	NA	NA	NA	NA	NA	NA	NA	NA	NA	NA	NA	NA	NA	NA	NA
PC 14:0;0_16:0;0	PC	GPL	MEM	30	0	0		0.11706119869242	0.14120807432072	0.124524764232535	0.0813323189189803	0.0985097037731028	0.0826988159572192	0.0966533495722145	0.115523964931709	0.11713556407433	0.0734458386802464	0.139087415405981	0.120977062924806	0.105361049532079	0.111874508458458	0.101102599615976	0.128214501878074	0.147474026045501	0.134783469486187	0.146651905483772	0.124462892083632	0.179755094430303	0.177400140050382	0.12412831330147	0.142489338176791	0.136845888849152
PC 14:0;0_17:0;0	PC	GPL	MEM	31	0	0		0.0152663382020969	0.0155869119631772	0.011437107006364	0.010926221187978	0.0121773194036155	0.00854293466547586	0.0144852382133469	0.0147328982415851	0.0250215162753143	0.0159689228634761	0.0111000281323561	0.00910390550904481	0.00844367443612703	0.0108323130803684	0.0111980162309624	0.0270145521768553	0.0105640162702844	0.00966128137003368	0.031078538870308	0.0101239867507519	0.00723392407687276	0.0131417401541868	0.00943275244536196	0.0122553923167812	0.0144994811994149
PC 14:0;0_18:0;0	PC	GPL	MEM	32	0	0		0.232451656840348	0.186573293757771	0.190374390660117	0.199224182884932	0.207985197137257	0.174714652258822	0.148301706304692	0.17480053820159	0.233675974867906	0.198178311803577	0.204865416790372	0.150073719819063	0.145517335386344	0.197695828694464	0.177861759441247	0.170736100744668	0.164547759813627	0.157624848245047	0.263360959688505	0.17902442528991	0.150949314871982	0.168966151989282	0.145835159969955	0.183526009123418	0.160274783176648
PC 14:0;0_18:1;0	PC	GPL	MEM	32	1	0		0.0481696158237352	0.0784192418531531	0.0603671791031653	0.0583577331065803	0.0482029380902149	0.0429659254623008	0.0922601076003959	0.0599702148858496	0.0526527051723854	0.0487734357989018	0.0609199981280277	0.0784673532845021	0.055512078523346	0.0615072843646484	0.0580784076916927	0.0594063488974711	0.0861258864151989	0.0652602528523404	0.0960181423939371	0.0608907705966507	0.0849035510780256	0.0991202673656885	0.0609869289296065	0.0728413844303818	0.0667479347691904
PC 14:0;0_18:2;0	PC	GPL	MEM	32	2	0		NA	0.208452760199518	0.288029432980066	0.206889132114412	NA	0.179492522357694	0.298549124774667	NA	NA	0.125219851688339	0.251547095920668	0.435152147104122	0.0808717593166812	0.186372614235208	0.291509553224133	0.233034997023807	NA	NA	NA	0.293124433370929	0.373361208112558	0.383029970761096	0.191416746843938	0.333816340363893	0.241064018228169
PC 14:0;0_18:3;0	PC	GPL	MEM	32	3	0		NA	NA	NA	NA	NA	NA	NA	NA	NA	NA	NA	NA	NA	NA	NA	NA	NA	NA	NA	NA	0.235783747147547	NA	NA	NA	NA
PC 14:0;0_19:0;0	PC	GPL	MEM	33	0	0		NA	NA	NA	0.00141883114494203	NA	NA	0.00217253211305078	NA	NA	NA	NA	NA	NA	NA	NA	NA	NA	NA	0.00151884883149776	NA	NA	NA	NA	NA	NA
PC 14:0;0_20:0;0	PC	GPL	MEM	34	0	0		NA	NA	NA	NA	NA	NA	NA	NA	NA	NA	NA	NA	NA	NA	NA	NA	NA	NA	NA	NA	NA	NA	NA	NA	0.00339812741645081
PC 14:0;0_20:2;0	PC	GPL	MEM	34	2	0		NA	NA	NA	NA	NA	NA	NA	NA	NA	NA	NA	NA	NA	NA	NA	NA	NA	NA	NA	NA	NA	0.00446430996382313	NA	NA	NA
PC 14:0;0_20:3;0	PC	GPL	MEM	34	3	0		NA	NA	0.00782088102729751	0.00661044536945319	NA	NA	NA	0.00766198992628528	NA	0.00707136477291432	NA	NA	0.00532879137445976	0.00847729556731212	0.00806946912078765	0.00625490310496409	0.00493452077809198	0.0101042594843665	0.0185144772191011	NA	0.00990579192325891	0.0122671438241516	0.00623696946814099	0.0127369494463688	0.0100524727518071
PC 14:0;0_20:4;0	PC	GPL	MEM	34	4	0		0.259380396668635	0.180504670771853	0.27693277358491	0.255814792672533	NA	0.208737360651002	0.222066234771428	0.211501604257203	NA	0.206181044995809	0.280172261566821	0.277574687009969	0.113308647140351	0.22702174073263	0.260980316227538	0.203842640699725	0.173580084773351	0.230369662845578	NA	0.279303493148937	0.244268019050491	0.229091248842769	0.174074514573395	0.250521729614431	0.176028099625377
PC 14:0;0_22:4;0	PC	GPL	MEM	36	4	0		NA	NA	NA	0.0050304047665629	NA	NA	NA	NA	NA	NA	NA	NA	NA	NA	NA	NA	0.0064416177309927	NA	NA	NA	NA	NA	NA	NA	NA
PC 14:0;0_22:5;0	PC	GPL	MEM	36	5	0		NA	NA	0.0181477076012942	0.0206869492843751	NA	NA	0.00989750544196684	NA	NA	NA	0.0209504599651809	NA	NA	0.0205587487538348	NA	0.0255608583334562	0.0144808938776557	0.0171900000708465	NA	NA	0.014875136707703	NA	NA	0.0165510483097667	NA
PC 14:0;0_22:6;0	PC	GPL	MEM	36	6	0		NA	NA	NA	NA	NA	NA	NA	NA	NA	NA	NA	NA	NA	NA	NA	NA	NA	NA	NA	NA	NA	NA	NA	0.189622686767179	NA
PC 15:0;0_15:0;0	PC	GPL	MEM	30	0	0		0.0123329467464459	0.0112717776776726	0.0129986496866365	0.00840647752559203	0.0110126767693025	0.00797739505321817	0.00788236022286318	0.0113995424487383	0.010781796994365	0.00770262188378568	0.0153410054588713	0.0101592679915177	0.011111965592354	0.0121797408354065	0.0116793104583896	0.0110491440140845	0.0132318257493869	0.0156681567049633	0.012254719108782	0.0143705503707513	0.0172949072065584	0.0140129701630986	0.0129411188347355	0.0150422316082234	0.0147639242567071
PC 15:0;0_16:0;0	PC	GPL	MEM	31	0	0		0.459671875879012	0.26622355398898	0.325035426960213	0.279091070081933	0.296848574871044	0.254320303032537	0.22603769763607	0.321931485948111	0.353562007619809	0.291478357724146	0.339210577889262	0.219955215235358	0.244162875565811	0.302792379671546	0.280003501902169	0.228216314107839	0.233302685095713	0.277553192522508	0.334614428057883	0.259618170383029	0.270398461607829	0.2375004549128	0.234337691719413	0.280204448392649	0.263810986657943
PC 15:0;0_16:1;0	PC	GPL	MEM	31	1	0		NA	NA	NA	NA	NA	NA	NA	NA	NA	NA	NA	NA	NA	NA	NA	NA	NA	NA	0.0385180675517351	NA	NA	NA	NA	NA	NA
PC 15:0;0_17:0;0	PC	GPL	MEM	32	0	0		0.0141312875228659	0.0281056568948976	0.0223097130221028	0.0161902756239533	NA	0.0137327174473182	0.0238009958852081	0.0241590522766955	0.0245631308690112	0.0248436361855203	0.0190159405059191	0.0233491661693417	0.017506680370699	0.0202845421713139	NA	0.0218375120360091	0.0228237716343142	0.0217247796370157	0.0490143150387493	0.0197391826756577	0.0190711470411033	0.0282704165664432	0.0183569275078003	0.021911182945572	0.0184391611759674
PC 15:0;0_17:1;0	PC	GPL	MEM	32	1	0		0.0102854578041974	0.0173627316660147	0.0124420294985579	0.00854699819968568	0.0102054349842323	0.0098234345109632	0.0127706814657035	0.0119442054549994	0.0151212389996832	0.0133368674352641	0.0142981578901502	0.00853609526968994	0.0126146372582067	0.0144428771186082	0.0134246460781571	0.0128467382378383	0.0129320265288717	0.0133563516949905	0.0219086523071493	0.0145420248459036	0.0145856132706766	0.0159244106567645	0.0122277387503879	0.0152332536330392	0.0136194050167775
PC 15:0;0_18:0;0	PC	GPL	MEM	33	0	0		0.0307269315804592	0.0321185117333702	0.0333050253402056	0.0238876199784828	0.0268787720301745	0.0222372453804722	0.0288152559126168	0.0298404263509464	0.0283676650420437	0.0269283073568619	0.0283774857841141	0.0264589008139732	0.0241009720057645	0.0298037699648357	0.0240168201124422	0.0221858719493165	0.0340528549064374	0.0254201837317935	0.0276766054911866	0.0281952614673965	0.035096869402343	0.0352663156952002	0.0232236063470372	0.0304219857723939	0.0276943932265002
PC 15:0;0_18:1;0	PC	GPL	MEM	33	1	0		0.07386194503005	0.0925321262605922	0.0840974051456612	0.0607334078486807	0.0713315461800239	0.0673078791091647	0.0793340104912106	0.085745469149411	0.0887625207791934	0.0811997001119607	0.0963884925168781	0.085750780655908	0.0860163270284806	0.101571793389754	0.0845115230309	0.0831233676580471	0.105042880910139	0.0940471012459751	0.077071459810539	0.0975042683471753	0.114792207031292	0.107618315838245	0.0859481212334759	0.102256877747944	0.09473635259178
PC 15:0;0_18:2;0	PC	GPL	MEM	33	2	0		0.0205855138285836	0.0437630674194868	0.0447467161901357	0.0254168067935583	0.0246895299502275	0.0245219767112907	0.0503959018936789	0.0366135218001206	0.0338235993386321	0.0308892999814027	0.0494391725051379	0.0615104193383516	0.0387809264694599	0.0382490635861001	0.040162806333901	NA	0.067258010404137	0.038911112213282	NA	0.0545027800364182	0.0446153401257188	0.0672588889517055	0.049989717065469	0.0541266236238076	0.0372282057874598
PC 15:0;0_20:0;0	PC	GPL	MEM	35	0	0		NA	NA	NA	NA	NA	NA	NA	NA	NA	NA	NA	NA	NA	NA	NA	NA	NA	NA	NA	NA	0.000157831026243559	NA	NA	NA	NA
PC 15:0;0_20:1;0	PC	GPL	MEM	35	1	0		NA	0.00435214036833589	0.00417966457982815	NA	0.00209164972810665	NA	NA	0.00346741526451024	NA	NA	0.00295099764763442	NA	NA	0.00302015026944572	NA	0.00242728418721769	0.00470903631222527	NA	NA	NA	NA	0.00479289650395233	0.00310578203607471	0.00265604625921063	NA
PC 15:0;0_20:2;0	PC	GPL	MEM	35	2	0		0.00325483074418458	NA	0.0042642939009106	NA	0.00437275623883755	0.00309048106265211	NA	NA	NA	0.00350306957232582	NA	NA	0.00427255653402244	0.00402726028654092	NA	0.0032813024020394	NA	0.00529117648263932	NA	0.00412441056800349	NA	NA	NA	NA	NA
PC 15:0;0_20:3;0	PC	GPL	MEM	35	3	0		NA	0.00963252861104545	0.0163851072296566	0.00852380010458676	0.0117525676211241	0.0104966198642976	0.0123557772207921	0.0118159738714882	0.0164094748366311	0.0107156202941075	0.0150317277535934	0.00902617007464837	0.0107446144193635	0.0142835883220832	0.012717318356433	NA	0.0179493101124331	0.0151470148640488	NA	0.0115569914720275	0.0169406015879307	0.0138999422371673	0.013117854513442	0.0161720848714284	0.00963662350090143
PC 15:0;0_20:4;0	PC	GPL	MEM	35	4	0		0.116575220430845	0.161633051357996	0.136297735006541	0.102584766162249	0.120506235808738	0.108145069638495	0.128137687977081	0.13870746414338	0.151801504010146	0.137026833986404	0.129859805783627	0.125811659518085	0.112130312717496	0.123160460747323	0.114499345925818	0.116329270229154	0.131458440688895	0.119443376727618	0.0771900300015158	0.114590647392533	0.120728705653544	0.130137655898914	0.104231084258596	0.110485502034575	0.10990210759405
PC 15:0;0_20:5;0	PC	GPL	MEM	35	5	0		0.0263773580751805	NA	NA	NA	NA	NA	NA	NA	0.0279524639033084	0.0283085264070623	NA	NA	NA	NA	NA	NA	NA	NA	NA	NA	0.0278371387369845	NA	NA	0.0311100518950452	NA
PC 15:0;0_22:4;0	PC	GPL	MEM	37	4	0		0.0352029002722568	NA	0.0440541931243168	NA	NA	NA	NA	0.0398505992116069	0.0450918588244385	0.0350678121372249	0.0313675773618888	0.0408734610435777	NA	NA	NA	NA	NA	NA	NA	0.0294286281074568	NA	NA	NA	0.0284078554669082	NA
PC 15:0;0_22:5;0	PC	GPL	MEM	37	5	0		NA	0.0131707533150483	0.0127084266245113	0.0107734040576392	0.0126359699149075	NA	0.0117884966207053	0.0126142881629824	0.0179627443758302	0.0140652162445674	0.0136497204782987	0.0158348184804491	0.0118965195122981	0.0154056171830373	0.0114349145194639	NA	0.0175159979580727	0.0136364223225468	NA	0.012522795038352	0.0172589112641451	0.0184593281220528	0.0145187758915594	0.014390066092563	0.0114174124114777
PC 15:0;0_22:6;0	PC	GPL	MEM	37	6	0		0.0126911615767466	0.03247956878308	0.0273941656162991	NA	0.0249955041337416	0.0224402189094367	0.0247844362598114	0.024905536218781	NA	0.0220079340498263	0.0277057720378021	0.0233885496775378	0.0209104495446252	0.027148135787641	0.020981514343013	0.0383142812429058	NA	0.0230934623895843	NA	NA	0.0189162535155646	0.0384577197097009	0.0245299160266761	0.0235042900809365	NA
PC 16:0;0_16:0;0	PC	GPL	MEM	32	0	0		4.14065497758979	3.76202513658557	3.99589002373947	3.42625325655079	3.39134272367371	3.30181669606612	3.13573568605846	3.81290699070467	4.19886825062978	3.43623241550701	3.82941210693536	3.01998440682339	2.84907877568621	3.55186251152285	3.09654090201424	3.16259010258381	3.49598054350288	3.05008551247289	3.78276392751619	3.04593087148933	3.11610027806078	3.60786414913584	2.60313091018924	3.15008051485207	2.82132506196367
PC 16:0;0_16:1;0	PC	GPL	MEM	32	1	0		0.584362586769596	0.615850187352707	0.627580603444696	0.502918139232752	0.573698017651594	0.514085619281246	0.480437797227102	0.617150780576316	0.705667187693581	0.582903466368072	0.66999005131836	0.493726961004814	0.530003961388702	0.657623635658301	0.601616532207259	0.64863974073872	0.603633642786383	0.635289212424066	0.750536686697989	0.640450312427255	0.659128631313506	0.602823520477958	0.54816342687724	0.683200397283425	0.639112534827392
PC 16:0;0_16:2;0	PC	GPL	MEM	32	2	0		0.62214028699383	0.253677525627767	0.394227151647725	0.437110950894549	0.335539806059463	0.342965992578618	0.334773436306807	0.405471309007301	0.508279009549903	0.268475714003948	0.408120003317923	0.468674010170163	0.133358539973137	0.322009910326832	0.411751778951066	0.326918059721687	0.439922962596515	0.415061527039348	1.61147782917948	0.381750207140016	0.323892447528918	0.327504332064962	0.246990642657883	0.375871918513485	0.304233668689859
PC 16:0;0_17:0;0	PC	GPL	MEM	33	0	0		0.226777059335405	NA	0.229478010884402	0.196117128163287	0.211677539886193	0.179663138686656	NA	NA	NA	NA	0.21957626755656	NA	0.187686726179355	0.22189345730856	NA	0.176845920580057	NA	0.185123523935067	0.208566733033896	NA	0.167456585446217	NA	NA	0.195114880716449	NA
PC 16:0;0_17:1;0	PC	GPL	MEM	33	1	0		0.220173992132144	0.264869366796212	0.255866617120805	0.185009183274578	0.212314578467185	0.18969322496627	0.219518357204674	0.253887699833393	0.263479453208987	0.241360791607145	0.256560797048642	0.23302090819	0.220400274594721	0.255526801770363	0.221943484927804	0.193435814462469	0.276555818997937	0.233681168071057	0.256401922756321	0.236446239273635	0.261063734590183	0.290874478345269	0.216819674146667	0.234920599387238	0.227082681978413
PC 16:0;0_17:2;0	PC	GPL	MEM	33	2	0		0.0103400236216115	NA	NA	NA	NA	NA	NA	NA	NA	NA	NA	NA	NA	NA	NA	NA	NA	0.0178220528285734	NA	NA	0.0184618830703244	NA	NA	NA	NA
PC 16:0;0_18:0;0	PC	GPL	MEM	34	0	0		0.817957474366356	1.03680382636112	0.901226258674107	0.74656144404471	0.783637044139232	0.691124546911636	0.893537643082384	0.878842652311645	0.957952503158822	0.840516650046824	0.92570033035692	0.832681044519162	0.72589252298894	0.944468584989747	0.807547717696121	0.805601985100078	0.997940276526975	0.756656629125265	1.24286045440802	0.795252166265877	0.700024318730353	1.00049136428743	0.683932299684169	0.806812789961574	0.744626279419329
PC 16:0;0_18:1;0	PC	GPL	MEM	34	1	0		4.21610672247628	6.33092653609996	5.02974280880554	3.56551917528452	3.95747081079826	3.6378588351951	5.07361706786043	4.84491598977643	4.9462659069927	4.52610819053514	4.89504467140044	5.40462210958091	4.42628662724347	4.95643879098355	4.628299838503	4.49957176793809	6.54052748032899	4.95999297250749	5.6258048392115	4.825597005038	5.01766044151957	6.88399311428004	4.59741554841176	4.96039571433798	4.63395341538185
PC 16:0;0_18:2;0	PC	GPL	MEM	34	2	0		0.656134658208244	1.40240342164287	0.889566918279599	0.494152871001029	0.604907630435708	0.593683594363117	1.17092162136413	0.901689928652685	0.771076231854885	0.744423382445547	0.904292500932972	1.35494391461846	0.907970981861442	0.886135338506466	0.832945109840602	0.95139819678327	1.67902719235304	1.07799768842294	1.14335822344665	0.894745783187825	1.14203390540469	1.78580546322796	0.997060682914633	0.992591259829035	0.992782273427411
PC 16:0;0_18:3;0	PC	GPL	MEM	34	3	0		0.0347562507327415	0.047941237150113	0.0331630747603724	0.0272405388443726	0.0330028864019345	0.0331773024392147	0.048167122005041	0.0327825899915422	0.0490235961946335	0.0321868620327756	0.0533834353750001	0.0637051049911779	0.0328054209726116	0.0353231305727344	0.0445987631367024	0.0552090938875561	0.0717335138264567	0.0613214431421829	0.100660538377994	0.0540387520828238	0.105029569776025	0.111874303537892	0.0657336404832623	0.0945447388701196	0.0843241673718357
PC 16:0;0_19:0;0	PC	GPL	MEM	35	0	0		0.00255000834703403	0.00470446278142126	0.0025901261514459	0.00146972800133287	0.00330707734825945	NA	NA	NA	0.0019910211573287	0.00184084825053306	NA	NA	0.00242497005395001	0.00272749455418531	0.00336696943176659	NA	NA	NA	NA	NA	NA	NA	NA	NA	NA
PC 16:0;0_19:1;0	PC	GPL	MEM	35	1	0		0.0468760591330753	0.0547427764084092	0.0530947343115929	0.0358457219346579	0.044120373361198	0.0361037730469571	0.045299799863451	0.0494792042245042	0.06184545973296	0.0494245101592468	0.0469973224709112	0.0560706133028001	0.0456570020405121	0.0512907385939047	0.0454250125606408	0.0435158446386884	0.0714235063178468	0.0525461180008149	0.0637412097895874	0.0486877678604196	0.0560804364035543	0.0719746982119789	0.0503174481050503	0.0546488318161394	0.0547047613359566
PC 16:0;0_19:2;0	PC	GPL	MEM	35	2	0		0.00793347600789318	0.0158513558978119	0.0103849903707242	0.014554540174187	0.00954197085873062	0.00991639009418311	0.0263759984102454	0.0125654847216174	0.0108478824044303	0.0135063556192923	0.0104374960709199	0.0123652662017506	0.0132805373054989	0.010353383538362	0.00821521488244779	0.0147533818240882	0.0192757960379621	0.0117695960591074	NA	0.00914126045720758	0.0138520295197861	0.0194991233445086	0.00978608983403884	0.0109283589528659	0.0118883368809388
PC 16:0;0_19:3;0	PC	GPL	MEM	35	3	0		NA	NA	NA	NA	NA	NA	NA	0.00408899752266868	NA	0.00421895267112047	NA	NA	0.00462609309148363	NA	0.00487754135178254	NA	NA	NA	NA	0.00324940439796202	0.00546234589661566	NA	NA	0.00487445796217469	NA
PC 16:0;0_20:0;0	PC	GPL	MEM	36	0	0		0.00247321377317655	NA	NA	NA	NA	NA	NA	NA	NA	NA	NA	NA	0.0055516997629145	0.0040330549962235	0.00537272689849108	NA	0.00845703747765766	0.00610377040266838	NA	0.0050074245265999	0.00542410811161986	NA	NA	0.00807463882455324	NA
PC 16:0;0_20:1;0	PC	GPL	MEM	36	1	0		0.0939241845189883	0.201328890282641	0.134566658937522	0.0785947895571399	0.0965318618067194	0.0745307635041542	0.142457600338383	0.135608259160374	0.105464534525651	0.105454218990617	0.105014456467674	0.171881550270989	0.119058143191433	0.103370549980244	0.0975851635550299	0.104347865141505	0.207065042325663	0.134436809792625	0.123909061699036	0.107481781363642	0.110007737708316	0.205615368796705	0.116557472090054	0.107046931470944	0.107561521086188
PC 16:0;0_20:2;0	PC	GPL	MEM	36	2	0		0.142371112384346	0.285760202569168	0.194346979342144	0.115263985687453	0.138486568725271	0.127432507243581	0.224893553414012	0.200998110043657	0.184530559738424	0.166679055312902	0.157661828532025	0.240351408711039	0.167405357262027	0.158989226616423	0.147608076243834	0.161847821030944	0.271432746093944	0.177711386264572	0.189317100609343	0.154202035484913	0.155066899434824	0.307287542709391	0.165731408865496	0.157701554077209	0.143487570129901
PC 16:0;0_20:3;0	PC	GPL	MEM	36	3	0		0.337758802391294	0.472108402398546	0.420329837910613	0.299386433828519	0.34776631738579	0.311670008047267	0.398941792349831	0.421668662350978	0.426613050660079	0.389860715287706	0.386214413854913	0.432558392351528	0.355175916823957	0.401969974943091	0.376484813136584	0.350689810839701	0.478550903171305	0.405600328756624	0.415492303506656	0.389866909645021	0.401040602976217	0.509725242426932	0.352713437876485	0.385196867013065	0.360032620602041
PC 16:0;0_20:4;0	PC	GPL	MEM	36	4	0		3.09457156029864	2.87789671547118	3.2367091854522	2.62087202158193	2.81647737045353	2.75036884414541	2.38289386525083	3.07178411326928	3.48600089405877	3.04304617106215	2.80451739649614	2.41880584048192	2.4695788366961	2.82900423196863	2.54737131367144	2.40522587628656	2.68359250541219	2.64278003317003	2.96297723523377	2.64212573903007	2.44588653905728	2.72981211195873	2.47590976487659	2.58105418014751	2.38188919793576
PC 16:0;0_20:5;0	PC	GPL	MEM	36	5	0		0.247196809035666	0.147105262184934	0.224742065862765	0.209359823691079	0.197891345512853	0.200099711997616	0.155920898554241	0.193771676095489	0.261639525784573	0.205798049294092	0.193762811679849	0.179732034139172	0.128335359453378	0.177599780804577	0.19419589374078	0.155648181812972	0.145837708684549	0.159160618554054	0.327448195788673	0.204788344491666	0.164070861069029	0.159577798407183	0.154267587328807	0.182605647917124	0.166408032581197
PC 16:0;0_20:6;0	PC	GPL	MEM	36	6	0		NA	NA	NA	NA	NA	NA	NA	NA	NA	NA	NA	NA	NA	NA	NA	NA	NA	NA	NA	NA	NA	0.147862284705457	NA	NA	NA
PC 16:0;0_21:3;0	PC	GPL	MEM	37	3	0		0.0070250597192839	NA	0.0084031509663319	NA	NA	0.00781229197962637	NA	0.00540206699913083	0.0104182300899277	NA	0.007617579144485	NA	NA	NA	0.0053942865141281	NA	NA	NA	NA	NA	NA	NA	0.00503511589901607	0.00618444831873638	NA
PC 16:0;0_22:1;0	PC	GPL	MEM	38	1	0		0.0106866242273518	0.0191093251797155	0.0106277439966058	0.00575390735243698	0.00899781888867559	0.00664682171565831	0.012331489522896	0.0113157491232583	NA	0.00991681181815964	0.0083312628783508	0.0114653745880706	0.010286585701578	0.0119550517674732	NA	NA	0.0172040002289545	NA	NA	0.00870240591916605	0.00665338666701324	0.0110898202001746	0.00731025770690737	0.00741650718119936	0.00710294766769103
PC 16:0;0_22:2;0	PC	GPL	MEM	38	2	0		NA	NA	0.00706282735133645	0.00595736179432703	0.0055938248085578	NA	0.0117471952155064	0.00761886362914247	NA	0.00651361379726843	NA	0.00842865302469908	0.00761248895758823	0.00829152739913547	NA	0.00870528395976331	0.0141197905239367	0.00804914283727598	NA	0.00782793996552722	0.00988588637882012	0.0137404081696552	0.00759034568534537	0.00863346769185438	NA
PC 16:0;0_22:3;0	PC	GPL	MEM	38	3	0		NA	0.0235012456984512	0.0177777577786118	0.0161971847302521	0.0164041974092982	0.0128349068392156	0.0208810952385195	0.0204171729147512	0.0154262800944912	0.0147242873095077	0.0141233035847181	0.0164729505182571	0.0141298848005456	0.015026342577992	NA	NA	NA	0.0154489176140006	0.0163991089742952	0.0128191254715418	0.0158904970879761	0.025320775026105	0.0145693004255596	0.0146841212965858	0.0121783519203045
PC 16:0;0_22:4;0	PC	GPL	MEM	38	4	0		0.273156191155035	0.324997369895466	0.300323852009964	0.227224439320684	0.257102146182263	0.224920141423673	0.256400700278206	0.260842930038507	0.274085520540858	0.236824127914615	0.220445312157812	0.253655541069715	0.213258289198533	0.226560292378612	0.218987916246547	0.212630919961935	0.301733002643193	0.233101187378848	0.253648980762606	0.219716075944936	0.231222758731797	0.31717876706989	0.212440668987403	0.220685049498773	0.210942296264867
PC 16:0;0_22:5;0	PC	GPL	MEM	38	5	0		0.461467829768312	0.510288502395899	0.519926751927445	0.407221250339239	0.457212461054272	0.386457980191028	0.393111909149034	0.449444208120698	0.502036694528251	0.444810663638604	0.446321496347268	0.411416070748137	0.365568579435326	0.462631738939446	0.413900977954509	0.359252600078814	0.517006236629879	0.445664214382821	0.45020808156879	0.412425753202314	0.464402100763462	0.570690528162895	0.387916592722518	0.432749908771831	0.401111138917505
PC 16:0;0_22:6;0	PC	GPL	MEM	38	6	0		0.240528870479026	0.316512117061704	0.280231812555517	0.202695056757853	0.2287619307051	0.220229491115958	0.258507136000984	0.245292664374865	0.269261349704452	0.238678425599003	0.208160354131839	0.285915928819632	0.226619119390627	0.22854452199347	0.211557764870825	0.158866164997638	0.353720411146386	0.259100759758763	0.222589788654609	0.221504246350538	0.294045492476372	0.443291351307814	0.231289946485587	0.25412043742265	0.230499292925359
PC 16:0;0_24:4;0	PC	GPL	MEM	40	4	0		0.0155591518612364	0.0146800038544696	0.0124424872274555	0.0149104392410128	0.0146391725553733	NA	0.0139042680043546	0.00774322323639306	NA	0.00907436740615846	0.0109658466842606	0.011515788229447	0.00840017706927928	0.0113510870366315	NA	0.0100994214353638	0.0151290855505319	0.00774514955581165	NA	0.00911168870124188	0.00908328897289424	NA	0.00886111700891035	0.00825922009565913	0.0100625014254369
PC 16:0;0_24:5;0	PC	GPL	MEM	40	5	0		0.0107888140890426	NA	NA	0.0128529506049351	NA	NA	NA	0.00956009960300623	0.0112852986328942	NA	0.00873952669318053	NA	NA	NA	NA	NA	NA	NA	NA	NA	NA	NA	NA	0.0087881768930506	NA
PC 16:1;0_16:1;0	PC	GPL	MEM	32	2	0		0.585341671468928	0.189175432464584	0.393003767934173	0.4126044294341	0.342228719644905	0.256556585206736	0.27836279468076	0.358250364639759	0.354882722296521	0.254921933422585	0.411952150355272	0.254244773370035	0.1460103584142	0.343560426908994	0.358466756904077	0.391326611984688	0.22324077910433	0.483244884328735	1.53147260805161	0.395716991806506	0.39481564802122	0.231648211882373	0.226868675907648	0.408804876252026	0.351454493178429
PC 16:1;0_17:0;0	PC	GPL	MEM	33	1	0		0.00930061007961235	0.00930404874252066	0.00963565211515645	0.00852728639247636	0.00951785960433236	0.0084746906875909	0.00768115815437615	0.0102977787462591	0.0120817778544069	0.0107259711481545	0.0109745444656357	0.00790979387269095	0.00923392313358846	0.014331153021359	0.0119907921259908	0.0113564182115727	0.00620254150324962	0.0109609681391086	0.015254755600402	0.0111926223485488	0.0116183216536726	0.0101202032274998	0.0101207368664894	0.0127537548784899	0.0137487688097803
PC 16:1;0_17:1;0	PC	GPL	MEM	33	2	0		0.00840536498373346	0.00873366953801067	0.0163320478202177	0.0122679214246162	0.0118324647219828	0.0110073817047146	0.0117367617053572	0.012683410833555	0.0169938836296418	0.0116122595004286	0.0145213382172131	0.0128591253079506	0.0107448870994774	0.0123619239054837	0.0125837136993745	NA	0.0119098197983522	0.00992010198565606	NA	0.015967369256029	0.0131107572186096	0.0150534697135562	0.012971662561522	0.0162753823727484	0.0102118209520076
PC 16:1;0_18:0;0	PC	GPL	MEM	34	1	0		0.106736481003802	0.126070546276776	0.124091304798423	0.0946700856837512	0.104252842718947	0.0861179134889556	0.108118018104988	0.117830141058777	0.118606333013857	0.112376310328566	0.124667313833648	0.11692690145431	0.103750746353874	0.136409341519346	0.122676015022582	0.124640460713511	0.12929454475509	0.129090405331607	0.169866662284676	0.123876352656467	0.120231068463485	0.133142308368419	0.112560742711485	0.130198309575132	0.12461047187512
PC 16:1;0_18:1;0	PC	GPL	MEM	34	2	0		0.169105832167178	0.245761301726895	0.204191834319692	0.132986623111681	0.165192373555021	0.138396736894603	0.205019714192513	0.193428572384715	0.195907858548379	0.178844312540009	0.226758132884061	0.222512056774776	0.185299986474875	0.239643232510838	0.207110280884879	0.205922980550735	0.266029222236406	0.238432603985526	0.208317544994332	0.216251900718381	0.281039562978582	0.279953576061941	0.196898445234498	0.247589969431152	0.22600065157243
PC 16:1;0_18:2;0	PC	GPL	MEM	34	3	0		0.0419163954236359	0.0552120612704892	0.0385054919999485	0.0243108949211465	0.0385461924422592	0.0440712214396186	0.0577449286126443	0.0429489230380737	0.0606764738887413	0.0397539603537484	0.0637257320732867	0.0602350795602039	0.04090311214475	0.0468364324552693	0.0539513368534906	0.0567982700581401	0.0617300126957582	0.0541307895620421	0.0879639437881174	0.0609354471315595	0.065816315059859	0.0670339570045561	0.047256644927071	0.0658337646778455	0.0521537842774384
PC 16:1;0_18:3;0	PC	GPL	MEM	34	4	0		NA	NA	NA	NA	NA	NA	NA	NA	NA	NA	NA	NA	NA	NA	NA	0.0194125663889942	NA	NA	NA	NA	0.0490850179485124	NA	0.0197760045122317	0.0375319359429638	0.0305392944628714
PC 16:1;0_19:1;0	PC	GPL	MEM	35	2	0		NA	NA	NA	NA	NA	NA	NA	NA	NA	NA	NA	NA	NA	0.001568088876925	NA	0.00108574792029409	NA	NA	NA	NA	NA	NA	NA	0.00156553319938178	NA
PC 16:1;0_20:1;0	PC	GPL	MEM	36	2	0		NA	NA	0.00539376371605234	0.00209330034592673	0.00344053509821228	0.00190906624982568	0.00449772243486184	0.00423770133483787	NA	0.00239753441644245	0.00336388398905986	NA	0.00288790103872273	0.00380284573408623	0.00264143695302478	NA	0.00579865434365182	NA	NA	NA	0.00562297848232916	NA	0.00492418520544249	0.0030664656023421	0.00245984855503634
PC 16:1;0_20:2;0	PC	GPL	MEM	36	3	0		0.00234217107921045	NA	0.00378832576306998	0.0021847245434451	NA	NA	0.00339617875607343	0.00243443496478078	NA	NA	0.00327056094264923	NA	0.00549096977333335	0.0032372526075782	NA	0.00412434548074405	NA	0.00467919809225383	NA	0.00336457020527672	0.00508040462161158	0.00889192152652509	0.00308019372123199	0.00471313231697523	0.00226150057171774
PC 16:1;0_20:3;0	PC	GPL	MEM	36	4	0		0.0327179728853445	0.0399171460817549	0.0408752080318182	0.0320887367110046	0.0351010226652141	0.0322529433860228	0.035179352177887	0.0387649301490909	0.0346820646797245	0.0340958613014247	0.0448441362368819	0.0445808695386219	0.0375399864306632	0.0512831939141628	0.0369160800164319	0.0591206654304406	0.0456744250939442	0.044293683018471	0.0635218666879696	0.0368891181655861	0.0446008553573549	0.0518780480143692	0.0372513650653824	0.0436237760724976	0.0376966233873772
PC 16:1;0_20:4;0	PC	GPL	MEM	36	5	0		0.284757792903478	0.245597431560973	0.266974270748956	0.237073572847437	0.221293616817364	0.223771779124011	0.225009290774163	0.250727950674792	0.264741357639594	0.223768697239471	0.269602027117174	0.238196108400333	0.16680296669464	0.221239444015846	0.235849473700872	0.272091472724602	0.190333341602519	0.194374733319008	0.524891789654453	0.226190452488836	0.205965414929405	0.225741693530279	0.174135027220938	0.198486573589902	0.178517094722951
PC 16:1;0_20:5;0	PC	GPL	MEM	36	6	0		NA	NA	NA	NA	NA	0.305083505631924	NA	NA	NA	NA	NA	NA	NA	NA	NA	NA	NA	NA	NA	NA	NA	NA	NA	NA	0.168771686592499
PC 16:1;0_22:4;0	PC	GPL	MEM	38	5	0		0.0152240347658883	0.020841313648957	0.0153893491472998	0.0126827662602178	0.013539390499964	0.013303206124874	0.0146784212516947	0.0160854750331065	0.0153493730783433	0.0132479385803912	0.0144111570385771	NA	0.0158115389130853	0.0139249907094993	NA	NA	NA	0.0155681618493486	NA	0.0122579838154191	0.0163585139639957	0.0184510034612295	0.0131148762853868	0.00984804405900602	0.0114116957447358
PC 16:1;0_22:5;0	PC	GPL	MEM	38	6	0		0.0233070647983257	0.0225158586869225	0.0261861698961864	0.0252438343252361	0.0206220006825377	0.0232705507375461	0.0220720370106808	0.0248124463910752	0.0248506300452134	0.0190625114510365	0.0275865704754572	0.0186057962690404	0.0215180264660504	0.0300074276561637	0.0261913164496026	0.0240614301686298	0.0247639636176183	0.0215038736836734	0.0310058807878225	0.0232303729784117	0.035683009464906	0.0409187690230734	0.0241115144885263	0.0253046991757037	0.0218976883684116
PC 16:1;0_22:6;0	PC	GPL	MEM	38	7	0		NA	NA	NA	0.0207058374995169	NA	NA	NA	NA	NA	NA	NA	NA	NA	NA	NA	NA	NA	NA	NA	NA	NA	NA	NA	NA	NA
PC 16:2;0_17:0;0	PC	GPL	MEM	33	2	0		NA	NA	NA	NA	NA	NA	NA	NA	NA	NA	NA	NA	NA	0.00121046674636674	NA	NA	NA	NA	NA	NA	NA	NA	NA	NA	NA
PC 16:2;0_18:0;0	PC	GPL	MEM	34	2	0		NA	NA	NA	0.0141684084781806	NA	NA	NA	0.015883148860768	NA	NA	0.0186177436121312	NA	NA	NA	NA	NA	NA	NA	NA	0.0173461985106473	NA	NA	0.0120897108761432	NA	NA
PC 16:2;0_18:1;0	PC	GPL	MEM	34	3	0		0.0118447076711795	NA	0.0120208533668902	0.00853375121241207	NA	NA	NA	NA	NA	NA	NA	NA	NA	0.0105116070667294	NA	NA	NA	0.0118792573258164	NA	NA	0.0110647218775821	NA	NA	NA	NA
PC 17:0;0_17:1;0	PC	GPL	MEM	34	1	0		0.00930443791640974	0.0137265092281852	0.0117408937009289	0.00669144904944719	0.00959909097510848	0.00709629293781666	0.0092747864098473	0.00943108610584239	0.0119532346008873	0.0133994458572828	0.0109024601262958	0.0115213110902122	0.0106908464636854	0.011177067496219	0.0109853213920037	0.0116433735528917	0.0125664748542649	0.0104190779343541	0.0174754603284662	0.010479185267589	0.00992486339284685	0.0140675474937103	0.00962616322409435	NA	0.00933502509842497
PC 17:0;0_18:0;0	PC	GPL	MEM	35	0	0		0.0219107992565849	NA	0.0144615872935143	0.0115292507663018	0.0188543051675221	NA	NA	0.0218477019863995	NA	NA	0.0163679053348404	NA	NA	0.0143755229740251	0.0226366115865297	NA	NA	0.017172167226127	NA	0.0168139251435484	0.0166383837306019	NA	NA	NA	0.0185288131428517
PC 17:0;0_18:1;0	PC	GPL	MEM	35	1	0		0.13970834257058	0.177130374194556	0.173611628686741	0.117199720214741	0.144743959479611	0.123943788560162	0.161722005095328	0.164729694856206	0.157326830791606	0.157395777634857	0.143846598654589	0.161609612435407	0.146038604163045	0.158253580142789	0.142318087378531	0.131771983619066	0.166628177273703	0.148995277205728	0.158080832308347	0.150662389260465	0.148155996775572	0.172954861773403	0.137392161676308	0.149221278356644	0.148955945609629
PC 17:0;0_18:2;0	PC	GPL	MEM	35	2	0		0.0324246410102716	0.07524194325042	0.0466385282951279	0.0318638522523992	0.0363473410733997	0.0331167067921044	0.0583882643475427	0.0517669662850524	0.054033744418979	0.0449288162469889	0.0531197425316415	0.058844360315949	0.0452361534192074	0.0494565732092025	0.0457643872649615	0.0352161200061259	0.0758963508372209	0.0545481885903942	0.0313727293505739	0.0539511257598644	0.0607696137405042	0.0821665207033644	0.0474885138933039	0.054920450058578	0.0479781405727011
PC 17:0;0_18:3;0	PC	GPL	MEM	35	3	0		NA	NA	NA	NA	NA	NA	NA	NA	NA	NA	0.000781633050583229	NA	NA	NA	NA	NA	NA	NA	NA	0.000607435724190973	0.00173449701694545	NA	NA	0.0018099635000344	0.00102292702643277
PC 17:0;0_19:1;0	PC	GPL	MEM	36	1	0		NA	0.00324898321354075	NA	NA	0.00201863040154315	NA	NA	NA	NA	NA	NA	NA	NA	NA	NA	NA	NA	NA	0.0063599635667113	NA	NA	NA	0.0015530013704898	NA	0.00198157338101394
PC 17:0;0_20:1;0	PC	GPL	MEM	37	1	0		0.00209418464522069	NA	0.00159805174890434	0.00135316592271978	NA	0.00101179864493496	0.00127819073194967	0.00230275957791777	NA	0.00231113400269235	0.00237590114001678	0.00178339780817869	0.00136756844681037	0.00186415210151429	NA	NA	NA	0.00115344405681487	NA	0.000963346524107077	0.000890032552500592	0.00102094157258078	0.00162598198448264	0.00112309495584544	0.000897121206953745
PC 17:0;0_20:2;0	PC	GPL	MEM	37	2	0		0.00327583975954305	0.00786167850884342	0.0063424560156922	0.00340443039397507	0.00454069075980475	0.00278381774714644	0.00278865419448188	0.00661599245587963	0.00577209946161948	0.0105943670546831	0.00614416643442016	0.00387209253726199	0.0036795986887812	0.00457956929697227	0.00548644339493175	NA	0.00545052797942047	0.00476119421160111	NA	0.00365312784556673	0.0041176453067939	0.00783660088713599	0.00268823326045633	0.00309346028480538	0.00469620855457401
PC 17:0;0_20:3;0	PC	GPL	MEM	37	3	0		0.0240968104116498	0.048250430030772	0.0308552187680104	0.0270068442174116	0.0343175368241905	0.021312962938273	0.0272312998669651	0.0252400524124972	0.0289557715092475	0.0360740660417842	0.0243346390974913	0.0337554095620481	0.0305850856655817	0.0269358713220029	0.0176011847148044	NA	0.0323463298462789	0.0198917018732699	NA	0.0335948013250459	NA	0.0407600676373644	0.0182348453482408	0.0147858349630224	0.0154406284061376
PC 17:0;0_20:4;0	PC	GPL	MEM	37	4	0		0.244621631636859	0.325543008431586	0.266809322296207	0.238377368959241	0.269906097285765	0.238608030495815	0.232502496442295	0.245755605374985	0.317825408725361	0.261014186638165	0.199254117882029	0.192699267406361	0.224948674494879	0.244791031393669	0.270549499205732	0.171994762727035	0.250578717062947	0.236327708450392	0.198821884198216	0.199451344486776	0.181361838035319	0.249460078129625	0.210926881811747	0.19558297420063	0.194242322756422
PC 17:0;0_20:5;0	PC	GPL	MEM	37	5	0		0.00197207634200137	NA	0.00157187940591664	0.00153284518837183	0.00179862077345563	0.00182093009087192	NA	0.00194215678996575	0.00368644396002042	0.00174829639843454	0.00113060524481041	0.00149484346306629	NA	0.00188615962130966	0.00117276475171777	0.00109101566291591	0.0021758001627856	0.00229309701283589	0.00175760479867854	0.00132825426796366	0.00208954808109045	0.00190454565643719	0.00185826502288802	0.00215932823731505	0.000949808429041422
PC 17:0;0_22:4;0	PC	GPL	MEM	39	4	0		0.0151870511642912	0.0343406745609266	0.0166523291415711	0.0192715964936377	0.0184915682992376	0.0154760078832721	0.025491760642484	0.0204625825501277	0.0242210218924147	0.0215805893806413	0.0179333850064849	0.0240657552904623	0.0178828713767033	0.0163073925961028	0.0177082493857227	NA	0.0268931790688078	0.0172308312456096	NA	0.0170252838230685	0.0144344141141535	0.0279034303980247	0.0157568897593914	0.0141989559603762	0.0150469207786238
PC 17:0;0_22:5;0	PC	GPL	MEM	39	5	0		0.0346927963518852	0.0441358325477563	0.0295441258952028	0.0334777179326214	0.0365251956472586	0.0259267997813445	0.0384924287204014	0.0382615130880061	0.0399370365934437	0.0293952232994336	0.0330489576827126	0.0250258747873865	0.0231034451395222	0.0278529984446049	0.02525574323149	0.0291550277628771	0.0329822725626167	0.0387245388568199	0.0165047174873948	0.0314141972954436	0.0337851325305194	0.0416749994190903	0.030122077937782	0.0299148229625578	0.0350627152110803
PC 17:0;0_22:6;0	PC	GPL	MEM	39	6	0		0.00942051209783176	0.0148239215568462	0.00761631335276321	0.00714033090511008	0.00780020345373215	0.00671268664860818	0.00740421434072772	0.00588711735961936	0.0105713891170983	0.00677284478488487	0.00687577043989162	0.0059032660250177	0.00413185821236495	0.00299469966967419	0.0023673829531909	NA	NA	0.00692823897876787	NA	NA	0.00772280134963061	0.019836249457183	0.0108141372886554	0.00807394393010933	NA
PC 17:1;0_17:1;0	PC	GPL	MEM	34	2	0		0.00165698229818923	0.00189791288881648	0.00162744976970181	0.00152972677790231	0.00397920680382902	0.00110071516437275	0.00182427675549597	0.00155017088258134	0.00200404351553217	0.00218832800295487	0.00446239342206509	0.00245237391842138	0.00373927190712428	0.00186361074006478	0.00252906408293058	0.0028308240817797	0.00247010649339873	0.00257988326799505	0.00412675444293316	0.00509032570406333	0.00437342530082322	0.00293581654162046	0.00298264301204199	0.00398856981368142	0.00418534153614189
PC 17:1;0_18:0;0	PC	GPL	MEM	35	1	0		0.0317941810526465	0.0401028052094257	0.0364326923594531	0.0321586468325255	0.0309392735772976	0.025688404612668	0.0373246363912744	0.0353194757565389	0.0374958945870256	0.033860453407257	0.0311008255571149	0.0370177541547374	0.0296353114968883	0.0342483120269123	0.0315604742564659	0.0300881263751525	0.0357341559989202	0.0343827497692655	0.0289496616235844	0.0350065798281642	0.0316142985623195	0.0350042862636821	0.0297309533503167	0.0326054920096555	0.0301928204655622
PC 17:1;0_18:1;0	PC	GPL	MEM	35	2	0		0.0588344378559678	0.0967974475448246	0.0740947331097394	0.0518788108567801	0.0655652728180914	0.0622615494991818	0.073715095684165	0.076584707133764	0.086812536469151	0.0710966319730015	0.0905283135890041	0.0812472512772314	0.0684628977706917	0.0901349813576699	0.0772763024882968	0.0613974525297506	0.105800138051719	0.0862958137028906	0.0708643655893716	0.0886267952249748	0.100049617179317	0.101596697563143	0.0717123147932114	0.090956595555242	0.0803963224017124
PC 17:1;0_18:2;0	PC	GPL	MEM	35	3	0		0.0185863620576127	0.0134984582264113	0.0178330162531362	0.00768409661166683	0.0114282647266059	0.0116293845306531	0.0218711503028481	0.0142782981549862	0.0176360931195742	0.0116355048533436	0.0226071919314995	0.0156094421138486	0.0168592802025259	0.0201975773602901	0.0177673150922079	NA	0.0294075793440326	0.0232312894583864	NA	0.016514739497948	0.0264285554023256	0.026617711449598	0.0211583878233699	0.0247146525032906	0.0155138333004508
PC 17:1;0_20:1;0	PC	GPL	MEM	37	2	0		NA	0.00170148942370018	NA	NA	NA	NA	NA	NA	NA	NA	NA	0.00145507723794971	NA	NA	NA	NA	NA	NA	NA	NA	NA	NA	NA	NA	0.00164023326603913
PC 17:1;0_20:3;0	PC	GPL	MEM	37	4	0		0.0334391407411815	NA	0.0411413287725423	0.0315303291997828	0.0381655712660671	0.0303185377083369	0.0435283481117525	0.0425831227798519	0.0374110403756657	0.0370652378776743	0.0406249854545769	0.0364156220361792	0.0430261191195066	0.0460414144721243	NA	0.0462952035612956	0.0494295161726439	0.0502063160603846	0.0430407138234235	0.0420331335367505	0.0422192292185865	0.0515155855084919	0.041187778741901	0.044627012750191	0.0427339942329658
PC 17:1;0_20:4;0	PC	GPL	MEM	37	5	0		0.0794606324087776	0.0757848769499087	0.069086431747027	0.0551056596892109	0.0649467400729652	0.0704107775368892	0.0693879927255824	0.0744842645181441	0.0795207069356618	0.0668777493710991	0.0674180655634627	0.0679435737315959	0.05675210600718	0.0667777318971251	0.057314727096237	0.0478555890539576	0.073055186425448	0.0638438211481244	0.0531865433500994	0.0601893660228472	0.0646511849596896	0.0761022069923934	0.05605378327678	0.0638220971831587	0.0482547210865869
PC 17:1;0_20:5;0	PC	GPL	MEM	37	6	0		0.0129133833973685	NA	NA	NA	NA	NA	NA	NA	NA	NA	NA	NA	NA	NA	NA	NA	NA	NA	NA	NA	0.0186586735823235	NA	NA	NA	NA
PC 17:1;0_22:4;0	PC	GPL	MEM	39	5	0		NA	NA	0.0217826933643548	NA	NA	NA	NA	NA	NA	0.0176450296788167	NA	0.0211932423246288	0.0166461225724853	0.0174842631967063	0.019257072247565	NA	0.0276515994804266	NA	NA	NA	NA	0.0240737822531385	NA	0.0183848910051368	NA
PC 17:1;0_22:5;0	PC	GPL	MEM	39	6	0		0.0336380706892399	0.036347100906815	0.0324787077898978	0.028409773612943	0.0289074201949561	0.0272003371468494	0.0307480777111523	0.0328348128014573	0.0343124014202456	0.0271124051931961	0.0273612980338545	0.0402236395770739	0.0321148232770785	0.0336023723454987	0.0321973289109497	NA	0.0584057469849587	0.0323620138971395	NA	0.0369033990917148	0.0300035621969442	0.04700625113447	0.0255279006679176	0.0331617516030845	0.0408211129029044
PC 17:1;0_22:6;0	PC	GPL	MEM	39	7	0		NA	NA	0.0138469589802306	NA	NA	NA	NA	NA	NA	NA	NA	NA	NA	NA	NA	NA	NA	NA	NA	NA	NA	NA	NA	NA	NA
PC 18:0;0_18:0;0	PC	GPL	MEM	36	0	0		0.0109769079098972	NA	NA	NA	NA	NA	NA	0.0128726173970104	NA	NA	NA	NA	0.0137784805255285	0.011535666166666	0.0153408551571103	NA	0.0178324766508603	0.0158253156025914	NA	0.0137840097275671	0.0125809378116909	NA	NA	0.0206526908229115	NA
PC 18:0;0_18:1;0	PC	GPL	MEM	36	1	0		1.16026323639158	1.73333968540737	1.42793168061798	1.01971851665701	1.12963192623598	1.05797837235733	1.38351065351871	1.40816489765018	1.32378075770642	1.3119069530878	1.22124634439987	1.42063382371592	1.16691451884933	1.2637550309564	1.15916711778646	1.08697096296243	1.73820715489926	1.27685469613652	1.36948133589372	1.25630871441044	1.2650070595918	1.80557527934627	1.16507523049103	1.21542054065555	1.21781521836505
PC 18:0;0_18:2;0	PC	GPL	MEM	36	2	0		0.740222040035558	1.40090149026257	0.922217308271469	0.573418877514973	0.665047303578258	0.68641400693095	1.13722697532096	1.00314517385087	0.892540125882752	0.809323519359488	0.896415596558273	1.2281253723869	0.886681717715295	0.868598574621186	0.808905238054508	0.904669957613505	1.43325960190208	0.979577487301447	1.2592905345238	0.857224459220768	0.91190477083985	1.61140195946682	0.91529140609845	0.905993629608431	0.851630268893553
PC 18:0;0_18:3;0	PC	GPL	MEM	36	3	0		0.0114698828600293	0.0171109832899796	0.0152493234321862	0.0120534316046101	0.0128095544007794	0.0116059734881234	0.0150883487112794	0.0152609109980854	NA	0.0143174671922805	0.0203303721935394	0.0179056684456878	0.010271093994711	0.0216177712876117	0.0146870597708453	0.028802720862972	0.0255807987816731	0.0188077545788505	0.0445396809459268	0.0169039980965633	0.0322965689484931	0.0320560922090689	0.0231034444060277	0.0275540216191028	0.0260101546570102
PC 18:0;0_19:1;0	PC	GPL	MEM	37	1	0		0.0177523654443185	0.0220316285291085	0.0131288697344838	0.0103104516226351	0.01302201938477	0.00984814611629816	0.010348833842457	0.0161302531228405	0.019320930553697	0.0131311953307623	0.010074013492553	0.0115437720688679	0.0119794490309097	0.0134246743488807	0.0143925188350253	NA	0.0223541152046463	0.0129559550602557	0.0194477049688218	0.0140361719217542	0.0164685905306406	0.0190349614839137	0.0150522508488128	0.0170564510699773	0.012860871959258
PC 18:0;0_19:2;0	PC	GPL	MEM	37	2	0		0.00526790628117418	0.00841349094190805	0.0056031238886144	0.00874285292688272	0.00418427815062214	0.00471477273803461	0.0137455745810715	0.00594123067134171	0.00853884812131869	0.00678151001151655	0.00709468156672442	0.0062380694003691	0.0102776546130679	0.00646998813965192	0.00740347743084266	NA	0.00745917731640872	0.00540196273245014	NA	0.0043068094530765	0.00561610127231533	0.00934607556573505	0.00396052203758921	0.00483076352399065	0.00674047788214685
PC 18:0;0_19:3;0	PC	GPL	MEM	37	3	0		NA	NA	NA	NA	NA	NA	0.00762853086692642	0.00669559803227785	NA	0.0105886592778773	NA	NA	NA	NA	NA	NA	0.0111558981555565	0.00496537591284355	NA	NA	NA	0.0101968390756676	0.0044422432690634	0.00399698144536879	0.00402538156174535
PC 18:0;0_20:1;0	PC	GPL	MEM	38	1	0		0.013481686060884	0.0206041531438153	0.0137619175392756	0.00794891244053441	0.010416120234581	0.0100790443521143	0.0124473924473904	0.0133794402935244	0.0195449142634903	0.0133626555516265	0.0101013165954301	0.0101306230226576	0.0103376192514928	0.0112017379219426	0.0176952614464798	NA	0.0155904932481822	0.0182482808633797	NA	0.0121468992715853	0.00767405059819064	0.0123030645522417	0.00949534046328185	0.00857565981640249	0.00966360970647049
PC 18:0;0_20:2;0	PC	GPL	MEM	38	2	0		0.0413379055630183	0.0719609248963683	0.0482157375389326	0.0324794941231922	0.0347930905625684	0.0395077271391298	0.0605651279884563	0.0542050813189209	0.0619877821309946	0.049530976590229	0.0455366290299452	0.0563672174260866	0.0414818892661019	0.0397648333302082	0.0439730883150653	0.0457333312637134	0.0676843528300174	0.043057244637104	0.0519420568797518	0.0447168337756236	0.0463500396225045	0.0741733535258937	0.0444492327355188	0.0418356873251086	0.0420269016124817
PC 18:0;0_20:3;0	PC	GPL	MEM	38	3	0		0.266501865434854	0.436269299864766	0.358949507026983	0.227280219926918	0.261969800421711	0.253156603941758	0.358608804532336	0.378373116990693	0.351039897365159	0.315137561475293	0.28282205568872	0.349830570579725	0.298717062526795	0.269017061516697	0.280254218808727	0.250758707227091	0.421583147875805	0.322121889953093	0.270677805087755	0.301425756731568	0.293263582116022	0.458330913509494	0.297979977180128	0.276315372254325	0.287056373831205
PC 18:0;0_20:4;0	PC	GPL	MEM	38	4	0		3.88885334198994	3.57324945321469	4.05465858630653	3.41152311445838	3.65427228205346	3.55758755893137	2.9928324022753	4.03286598955865	4.91282758687671	4.22127390302292	3.40929317096543	2.82926809492837	3.13945188756593	3.51275468312224	3.28778902495333	2.73174320524737	3.16841661527949	3.23006004884913	3.47639826205029	3.27863945774667	2.71605899621966	3.19149439283438	2.85283800828212	3.03536196550279	2.87049350292844
PC 18:0;0_20:5;0	PC	GPL	MEM	38	5	0		0.138798039821282	0.117809837817298	0.143771873284749	0.118168844778569	0.116447340052278	0.12681738663849	0.102286810389443	0.139307877593074	0.159541461209124	0.129490636631277	0.115683752876826	0.0914290407668819	0.0961157292388316	0.122394627091817	0.108393606232018	0.0986151275578311	0.112284379342208	0.107309794745136	0.150004549231893	0.102343683140514	0.10297107872777	0.113795546379	0.0947719571477118	0.0956190698050323	0.0919642545767766
PC 18:0;0_22:4;0	PC	GPL	MEM	40	4	0		0.100102921046873	0.145946647560758	0.121979013750655	0.0904303727484041	0.101258936179764	0.0934266386772326	0.124003530550854	0.126667605837943	0.155002303734363	0.104511402847543	0.0997333717720226	0.128312955181077	0.095564380912359	0.0919355151581945	0.103810725638445	0.0797015626321912	0.143657534883603	0.100922608566483	0.114575878886517	0.104451150928539	0.0839952876136951	0.152704575311518	0.102390724815674	0.100367771801909	0.0842125501112008
PC 18:0;0_22:5;0	PC	GPL	MEM	40	5	0		0.272767557049445	0.372503712249236	0.341595678308015	0.247336624102023	0.291812781409441	0.243222930772428	0.28679345719808	0.291954841216796	0.316138371916231	0.290403335509287	0.261332869028587	0.309447397993199	0.258332959498839	0.281385630918274	0.258186241201102	0.215768001311268	0.366713108736331	0.280878875018477	0.307474746362452	0.281360977695512	0.260200775457274	0.38658221721921	0.259029838160281	0.288589702411384	0.287628968178624
PC 18:0;0_22:6;0	PC	GPL	MEM	40	6	0		0.200771616327581	0.297405838043242	0.233566974134448	0.188894591436	0.200755346344971	0.181222354795924	0.235802666850029	0.247367646679011	0.244458456913503	0.21915811096259	0.167807595120451	0.278831584852917	0.199397152920882	0.187950404378069	0.199171910248361	0.134744722105122	0.319757484136001	0.217365291294033	0.205922411467683	0.191693708046765	0.217125592197797	0.351801797242546	0.206723625313664	0.214742333192452	0.205724622084967
PC 18:0;0_24:4;0	PC	GPL	MEM	42	4	0		NA	NA	NA	NA	0.0123366681416084	NA	NA	0.0133848640676495	NA	NA	NA	NA	NA	NA	NA	NA	NA	NA	NA	NA	NA	NA	NA	NA	NA
PC 18:0;0_24:5;0	PC	GPL	MEM	42	5	0		NA	NA	0.00455657920104627	NA	NA	NA	NA	NA	NA	NA	NA	NA	NA	NA	NA	NA	NA	NA	NA	NA	NA	NA	NA	NA	NA
PC 18:1;0_18:1;0	PC	GPL	MEM	36	2	0		0.699806914623983	1.07534233867903	0.834403415400618	0.564418445791171	0.669767284471805	0.597094228204227	0.853207935015694	0.7956131166487	0.767085532004977	0.721352710769052	0.929542186188316	0.964613211144006	0.76924114337777	0.96115167872929	0.806167622261003	0.784537377780895	1.17617711327344	0.88847358423043	0.799231647408035	0.834489146998642	0.982777909790167	1.24722790850154	0.788866470190044	0.934352119774045	0.814354407480205
PC 18:1;0_18:2;0	PC	GPL	MEM	36	3	0		0.271389442987592	0.491753107055445	0.305294398931865	0.199657721749289	0.232638432400223	0.247547891274825	0.403811055461376	0.323214305516057	0.308866028284448	0.289084349023294	0.435972782166841	0.500295987125892	0.348360191554439	0.405312788537406	0.351056940330296	0.435796694925317	0.586399077043657	0.413670755876842	0.47904554285216	0.38611814707993	0.50777999493644	0.65888300744133	0.367337382660936	0.430727064227795	0.389550647255574
PC 18:1;0_18:3;0	PC	GPL	MEM	36	4	0		0.0127183470299199	0.0236512503565953	0.0196843242666363	0.0151189062606791	0.0137407337396349	0.0145328280628651	0.0172413050580862	0.0115588415668207	0.0168334133831835	0.0147482122016317	0.0355898696764446	0.0238808389451806	0.0179986094189744	0.0322534360776575	0.0209886296388458	0.0630802022002207	0.0391755875341607	0.039077103097452	0.0844850607837345	0.0306169096302531	0.0745324228276502	0.0524200203222038	0.0343398282500605	0.0546864033164875	0.0521048471235811
PC 18:1;0_19:0;0	PC	GPL	MEM	37	1	0		0.0166890110996543	0.0217829424145449	0.013415793652765	0.00883900616738527	0.0121240249721281	0.00885791437785352	0.0106951707970937	0.0165303628499317	0.0135934766019659	0.0130519219259986	0.00935711621698696	0.0107332319613383	0.0118017419884206	0.0115793262931814	0.0117401842712709	NA	0.0148697297473652	0.0118179271212164	0.0274998905538161	0.0136072321939298	0.012528850050392	0.0132670900450373	0.0138457387172725	0.015429290435721	0.0112914580566907
PC 18:1;0_19:1;0	PC	GPL	MEM	37	2	0		0.0181188848783156	0.0187244999147851	0.0177333121934146	0.0109922664714939	0.0150721982962319	0.0127606178891896	0.0105701569061944	0.0176200677898393	0.0169041539367076	0.0255927457549628	0.0197115748312331	0.0159065083858692	0.0152283869597872	0.0188101264121288	0.0195885440594471	NA	0.023014288756756	0.0157644850593602	NA	0.0137800321296986	0.0222361826014946	0.0245489825406402	0.0128453540891015	0.0173716237228139	0.0182197437431349
PC 18:1;0_19:2;0	PC	GPL	MEM	37	3	0		0.00420417487640918	NA	NA	NA	NA	NA	NA	NA	NA	NA	0.00429225045488309	0.00636508006809942	NA	0.00445586542886817	NA	NA	NA	0.00347902290790699	NA	0.0059978108272897	NA	NA	NA	0.00323258680587745	0.0024412060289999
PC 18:1;0_20:0;0	PC	GPL	MEM	38	1	0		0.00661513389994237	0.0134072676647726	0.0112377906511868	0.0039691636967469	0.00645256379111302	0.0043745761525842	0.0137408461422602	0.00838300679033662	0.00597723074178797	NA	0.00605976751908761	0.00812737147940309	0.00950859457274073	0.00808519807450854	0.0102654466505042	NA	0.0116814142981111	0.0151400990738896	NA	0.00947718021017848	0.00644145847797242	0.00981789119585609	0.0064777725460235	0.00625195220058743	0.00588855168071071
PC 18:1;0_20:1;0	PC	GPL	MEM	38	2	0		0.0319214146661382	0.0671173696479175	0.0444300071205605	0.0235348913633225	0.0242537455161612	0.0247352781317043	0.0596481538137679	0.0376705577861492	0.0325569896877223	0.0304686096844976	0.0349849250119725	0.0600867774985607	0.0369471733448848	0.0315624187331533	0.0369330220945321	0.0302440558849274	0.0723107094274903	0.0421093741066518	0.0313932665154709	0.0390345306078106	0.0428390988702627	0.0727917316372694	0.0370818316375283	0.0376741244574024	0.0396218394241392
PC 18:1;0_20:2;0	PC	GPL	MEM	38	3	0		0.0345621224033613	0.0879048463144397	0.0484404420076648	0.0301607394156169	0.0343170913604661	0.0331864811657728	0.0671851670187985	0.0535060264545879	0.0433824917488373	0.0388701398481477	0.0467977430008945	0.0755943726681637	0.0463559800324527	0.0387553272531557	0.0401038537182106	0.0485791860521023	0.0970501078681181	0.0550656629367284	0.0562524807029477	0.046181450732603	0.0516671318101179	0.103152414664798	0.0534610462519697	0.0462334954235912	0.0428450042023616
PC 18:1;0_20:3;0	PC	GPL	MEM	38	4	0		0.299588557464814	0.412252308368358	0.357204657578631	0.274048909483093	0.29956045620504	0.273663571810613	0.339528601933604	0.342548720492968	0.362022318222925	0.312895854169138	0.362198636440366	0.375786574712253	0.302571034173326	0.351864703145469	0.295487204196166	0.36191768318476	0.434617343343866	0.336602827404929	0.441173382955551	0.309684256770123	0.372343290092197	0.456309593533139	0.305011975524593	0.33767373141337	0.312992319411538
PC 18:1;0_20:4;0	PC	GPL	MEM	38	5	0		1.08980111583004	1.09597562248402	1.02818039008105	0.791360790472528	0.844880924276854	0.932376619766407	0.901143259055763	1.00053911579386	1.12655881866168	0.914534450974059	1.06839514650769	0.962231751381344	0.837642856510961	0.967328042151068	0.786899363448997	0.899688863564523	1.17981981030887	0.869449467338597	0.981723018764851	0.785191156526684	0.87424521427328	1.14996038834844	0.773695035257492	0.81662167448976	0.734900974063434
PC 18:1;0_20:5;0	PC	GPL	MEM	38	6	0		0.0632766033997774	0.0472625249451416	0.0535773094765755	0.0439764192786372	0.05080029706443	0.0543969276513397	0.0564857014037932	0.0496227485343261	0.0673145041474217	0.0476411947961745	0.0612523130963937	0.0537494639499417	0.0363459799626988	0.0630455908245755	0.0505487579577451	0.0585601295500212	0.0489062543603768	0.0498258343583	0.0722982544688868	0.0609024978830595	0.0719518606010313	NA	0.0466891671015645	0.0617648530041301	0.051468860178088
PC 18:1;0_22:3;0	PC	GPL	MEM	40	4	0		0.00882768312499209	NA	NA	0.0069563283477952	NA	0.00695163359883957	NA	0.00715738871712079	NA	0.00548749945591872	NA	0.00775349223653076	0.00660879148159805	NA	NA	0.00919727986360432	NA	NA	NA	0.0065535351191495	0.0051638884806715	0.00995426333456273	NA	NA	NA
PC 18:1;0_22:4;0	PC	GPL	MEM	40	5	0		0.0650995973324067	0.0946222866204705	0.0696831922468294	0.0518620730480825	0.0564275899868547	0.0466876874893329	0.0746056189839687	0.0655801927252148	0.0597608808835163	0.0451235610789709	0.0599883801955275	0.084944653885397	0.0510135432336505	0.0528721720173369	0.0498561145371842	0.0601098145934461	0.0893313284439171	0.0566568350625637	0.0641497681438419	0.0487210186816103	0.060207609274903	0.107197220453078	0.0584964844774746	0.0571285088832251	0.0547259208929058
PC 18:1;0_22:5;0	PC	GPL	MEM	40	6	0		0.154846670608742	0.213943338130443	0.146698847484831	0.119845974419004	0.133964127659691	0.116281602140264	0.141798070833883	0.140318242356121	0.146511914975405	0.134365902989367	0.13753377792834	0.179505889358604	0.130118804726509	0.149608519650736	0.139099372573852	0.11663246683564	0.229960333305502	0.142026449432663	0.17682021509526	0.134292293996346	0.165914805899431	0.233454190852761	0.139174893952155	0.150547269116669	0.142061554664325
PC 18:1;0_22:6;0	PC	GPL	MEM	40	7	0		0.0688536834944532	0.109428828528615	0.0761127341894714	0.0596873884981278	0.0645050861240157	0.0627687945302181	0.102168755128482	0.0679580162017451	0.0815355507746177	0.0699756302491235	0.0767724425409902	0.129866288426344	0.0804813509216327	0.0787452907802165	0.0740025824751897	0.0497681569167438	0.154321049320028	0.0868641203982659	NA	0.07428582694635	0.0921857491906442	0.143241660035536	0.0798666734374369	0.0909178786590709	0.087300133533952
PC 18:1;0_24:4;0	PC	GPL	MEM	42	5	0		NA	NA	NA	NA	NA	0.00530005199340236	NA	NA	NA	NA	NA	NA	NA	NA	NA	NA	NA	NA	NA	NA	NA	NA	NA	NA	NA
PC 18:2;0_18:2;0	PC	GPL	MEM	36	4	0		0.0400394822833243	0.0815342261719787	0.0461190201979996	0.0257011470435501	0.0305694156531899	0.0327907124254499	0.0659522290624967	0.0435536279907762	0.0440522595277998	0.0426940576919667	0.06815042662828	0.0797571517159033	0.0455206663290826	0.0571457147381966	0.048318015106053	0.083471789836245	0.105145114145716	0.0764157104541705	0.110157113194377	0.0562218027424815	0.116432927463964	0.142376671904336	0.081693677227904	0.0915117978602189	0.0919373807439959
PC 18:2;0_18:3;0	PC	GPL	MEM	36	5	0		NA	NA	NA	NA	NA	NA	NA	NA	NA	NA	NA	NA	NA	0.00792232470881564	0.0103196231995974	0.0306826102888173	0.0237396825866981	0.0272100144630245	0.036621401506241	0.0110678685361001	0.0621361778903431	0.060645721443388	0.0284416451048043	0.0390039709638061	0.0467330405144957
PC 18:2;0_19:0;0	PC	GPL	MEM	37	2	0		0.0060255816760605	0.0107580154265792	0.00785673955283034	0.00406994340901972	0.00550989732162102	0.00591169546266261	0.00540823220888678	0.00796710466298242	0.00762012731639021	NA	0.00911831175963186	0.0106148356909944	0.00800988708910104	0.00817029998858547	NA	NA	0.0106141348102932	0.0081121399042556	NA	0.00781612755779439	0.00958331116233463	0.0119822231932744	0.00635869666780153	0.00743626945473535	NA
PC 18:2;0_19:1;0	PC	GPL	MEM	37	3	0		0.00592158192588601	0.0123607620788628	0.00554913918949467	0.00406075922408299	0.00550809107228128	0.00534380644662773	0.00607916446479702	0.00482503690277118	0.0051541021259718	0.00566917263289639	0.00600675512248254	0.00889814387175328	0.0079768156627023	0.00876696969538064	0.00358790912818597	NA	0.0113071836002735	0.00565355911883777	NA	0.00893578791724179	NA	0.0133060513560324	0.00569923098448877	0.00482082941791032	0.00467902000091833
PC 18:2;0_20:0;0	PC	GPL	MEM	38	2	0		0.00381401203381618	0.0139154474335971	NA	NA	0.00354538850876073	NA	0.0100522302485152	0.00675519789676949	NA	NA	0.00496927945869507	0.0117004900056735	0.00563780095320901	0.00628961560229742	NA	0.00573233248222166	0.0148400396536481	0.00702413422708766	0.00678347594540048	0.00877986997205923	0.00790719512221525	0.012448809754249	0.00731173651564756	0.00751010867612026	0.00741661000626655
PC 18:2;0_20:1;0	PC	GPL	MEM	38	3	0		0.0141998034038237	0.0502575776664287	0.0240747877516234	0.01252760302587	0.014459093844776	0.0112723253184805	0.0395423392369278	0.0254812276639306	0.0171711536558714	0.0180077555456084	0.0204877502856378	0.0469620138664338	0.0246683595720817	0.0198601867295887	0.0205401546293023	0.0231819021420543	0.056916124306606	0.0301377042616592	0.0271178017912371	0.0241989296115579	0.0253795847894766	0.0617702042881819	0.0289378515627345	0.0220621696103434	0.0255999007341442
PC 18:2;0_20:2;0	PC	GPL	MEM	38	4	0		0.0382193408586984	0.110001841728796	0.0525166718733914	0.0300695307498759	0.036874498602368	0.0332161661013861	0.072583841828854	0.0653237551207541	0.0489844441145797	0.0498466776386607	0.0520127057396251	0.0869790472844223	0.0509903947560963	0.0472091430196811	0.0454108977524079	0.0573351756532728	0.107998061612507	0.058833896401128	0.0821240680902854	0.0501211671798329	0.0553520943939327	0.122089471320656	0.0601593410702958	0.0500962526315214	0.0438655738658661
PC 18:2;0_20:3;0	PC	GPL	MEM	38	5	0		0.0485581942404484	0.061413401573767	0.0412610112238599	0.0385385053127918	0.0379129806067853	0.0343509208294814	0.0477944484937569	0.0471469151887988	0.0526162452234885	0.0394478698053617	0.0641290003525722	0.0515003144355831	0.0420287704187571	0.0506550051758323	0.0439734275874494	0.0769422074446609	0.0654608689819852	0.0507049562525365	0.0868278949412186	0.0436076105065171	0.0634050060869606	0.0649807880278394	0.0454561463357661	0.0572307469982986	0.0471775920469026
PC 18:2;0_20:4;0	PC	GPL	MEM	38	6	0		0.0854544571163302	0.0878600061338465	0.0799293498378962	0.0665494064871202	0.0758689378566982	0.0734508622468566	0.0719778763314975	0.0789912930032703	0.0997809248542971	0.0848066907076999	0.111456947970101	0.0767477198518897	0.0652087658831515	0.0931565769325975	0.0700251522994697	0.119850450020307	0.10430819278999	0.0767696892430914	0.110737637933092	0.0685827128308388	0.106287667251563	0.125761503154825	0.061732967614719	0.0740051065865583	0.0709047237545942
PC 18:2;0_22:4;0	PC	GPL	MEM	40	6	0		0.0243173460968466	NA	0.0153069645003278	0.0151113639707541	0.011992436048562	0.0143268712653621	0.020728651869205	0.0164291997637624	NA	0.013792218638696	0.0236739591190967	NA	0.0111089585064769	0.0131100023864542	NA	0.0295728798499914	NA	NA	0.0159009135229821	NA	0.019270023450685	0.0264899551946251	0.0148383417084335	0.0114193309843833	0.0158763538928408
PC 18:2;0_22:5;0	PC	GPL	MEM	40	7	0		0.017182505812633	0.0215385754518079	0.0152353938351148	0.0150946941650714	0.0146811670570512	0.0113517399087347	NA	0.0124818552972684	NA	NA	0.020451828131717	NA	NA	0.0158069884328456	NA	0.0267915497120692	NA	NA	0.0472554788969943	0.0159362574121084	0.0219043444301269	0.0280002436794682	0.0170772237901337	0.0204650137315019	NA
PC 18:3;0_18:3;0	PC	GPL	MEM	36	6	0		NA	NA	NA	NA	NA	NA	NA	NA	NA	NA	NA	NA	NA	NA	NA	NA	0.133435635738192	NA	NA	NA	0.33442744662154	0.0351461571223781	0.180861567686963	0.150016694919682	0.0842747329086173
PC 19:0;0_20:4;0	PC	GPL	MEM	39	4	0		0.0287354385769095	0.0430895759785523	0.0388118448166622	0.0330854402752597	0.040069661409733	0.0293472033481	0.0398664038453502	0.0448418728365274	0.0424489151472384	0.0411365432485123	0.0265036942939411	0.0364679292036191	0.0384464750756252	0.0293510172456298	0.0358030834972744	NA	0.0436263615764061	0.0346869014920586	NA	0.0323916284346259	0.0197032365287545	0.0305865188443035	0.0324151326252177	0.025841424106305	0.0284683691742271
PC 19:1;0_20:3;0	PC	GPL	MEM	39	4	0		0.00280180985578699	NA	0.00533350135795915	NA	NA	NA	NA	0.0065037419844841	NA	NA	0.00562211424759686	NA	NA	0.00477344810165777	NA	NA	NA	NA	NA	NA	0.00515548521207196	NA	0.00509295890460969	0.00646875454704771	0.0048083138597922
PC 19:1;0_20:4;0	PC	GPL	MEM	39	5	0		0.03944107127408	0.0479734719333277	0.024973957389571	0.0331555408052218	0.0321040042437275	0.0313774730906229	0.0325805399234453	0.0389060775928315	0.0396234914489136	0.0237668476975424	0.0329726046232055	0.0258598460191288	0.0207573488948807	0.0224932799595118	0.0200625425842976	0.0338346595103732	0.0283464574718531	0.0281215517643959	0.0478070727180306	0.0274650956142337	0.0235097779550535	0.0293567168518763	0.0275908130972738	0.0220995648959495	0.029812550949894
PC 19:2;0_20:4;0	PC	GPL	MEM	39	6	0		NA	NA	NA	NA	NA	NA	NA	NA	NA	NA	NA	NA	NA	NA	NA	NA	NA	NA	NA	NA	0.00693051407508084	NA	NA	NA	NA
PC 20:0;0_20:3;0	PC	GPL	MEM	40	3	0		NA	NA	NA	NA	0.0115365442304777	NA	NA	NA	NA	NA	NA	NA	NA	NA	NA	NA	NA	NA	NA	NA	NA	NA	NA	NA	NA
PC 20:0;0_20:4;0	PC	GPL	MEM	40	4	0		0.0156559561445032	0.0250011141041459	0.0193755899487371	0.0169151922947397	0.0147008300379728	0.0162482704029601	0.0235030529939873	0.0214050847265271	NA	0.0158065632308386	0.0138654905529437	0.0217106086628687	0.0137758373752615	0.0169502253335453	0.0151590253540293	0.0201809439926819	0.0217624816023502	0.0187330080194833	0.0310094411143851	0.0180024097415034	0.0134565416330115	0.0252891072311098	0.0154784340239725	0.0159429637509357	0.0148238930711027
PC 20:1;0_20:3;0	PC	GPL	MEM	40	4	0		0.00948928786021279	0.0221155450122362	0.0167181263050569	0.00951048984712511	0.0115203505634671	0.0118371772558749	0.016940717079377	0.0145380152857476	0.0174820106753922	0.0115441804244499	0.011407534405176	0.0142925969779595	0.0118327264885296	0.0127573499645811	0.012730983494125	0.0101245179828898	0.0167796519802833	0.0161994646183409	NA	0.0127532281905607	0.00923204416222229	0.0198852913952908	0.0120129651108999	0.011550169381422	0.00954370256178677
PC 20:1;0_20:4;0	PC	GPL	MEM	40	5	0		0.0742661596457319	0.0945084773991793	0.0886233061324688	0.0625594187560783	0.0725663885941661	0.0703595211346074	0.0715718021849083	0.0901645804663795	0.0849564722823852	0.0670779692972005	0.0745481378543705	0.0786231927719281	0.0678005523422543	0.0731591134221975	0.0634933080323713	0.0593895282650909	0.0916105701197902	0.0707784017534903	0.0836280492668232	0.0706470314037111	0.0592764634572538	0.0872985414327373	0.0652980428555576	0.0660537352185213	0.0637007625138468
PC 20:1;0_22:5;0	PC	GPL	MEM	42	6	0		0.00767128736350261	NA	NA	NA	NA	NA	NA	NA	NA	NA	NA	NA	NA	NA	NA	NA	NA	NA	NA	NA	NA	NA	NA	NA	NA
PC 20:2;0_20:2;0	PC	GPL	MEM	40	4	0		NA	NA	0.00207613674634224	0.000789972699334816	0.00137585289547976	NA	NA	0.00155234041102737	NA	0.00116780179191605	0.0020117018275957	0.00189496305716641	0.00306607250650537	NA	NA	0.00168127068948781	0.00241469388770372	0.00117977611161786	NA	0.00138357279240034	0.00102729114963404	0.00256343762599393	0.00173781553573461	0.0010501793540662	0.00157316464324118
PC 20:2;0_20:3;0	PC	GPL	MEM	40	5	0		0.0142975157251588	0.0180182327233097	0.013484615759729	0.00935710149146234	0.0111166851245595	0.00674479668695575	0.0176786275035145	0.0129832401346964	0.019743693295942	0.015755103339457	0.0165820652781944	0.0180092025995976	0.0144670716865186	0.0186142778663216	0.0110978972196848	0.0188038131848053	0.0120912434331531	0.0181141212891579	0.0141165185454601	0.0163880461353312	0.0178356349484515	0.0208516143132682	0.013796751961157	0.0139941199584643	0.0122493523952384
PC 20:2;0_20:4;0	PC	GPL	MEM	40	6	0		0.0838064500087243	0.0768032178877247	0.0754702444971816	0.0618698077393728	0.0697336974981068	0.0711203047738841	0.0674950167457255	0.0753679833283468	0.0902215276695	0.0810364485290255	0.0769147562562506	0.066802381793147	0.0608404565321351	0.0707873589278545	0.0503162217427533	0.0752402194416708	0.0713450053737394	0.068604670166235	0.0865705851787136	0.0597477809143338	0.0666655766091865	0.0867024534365341	0.0581730770784686	0.0601332932947075	0.0526821706917514
PC 20:3;0_20:3;0	PC	GPL	MEM	40	6	0		0.0103322380073051	0.0181556319840753	0.011588587960666	0.00896849826366432	0.00994777240225958	0.0079354687754087	0.0128737541390755	0.0118866235292036	0.0132982145133393	0.00888206221688786	0.0132791512099737	0.0145819561862691	0.00962387633753046	0.0105670697720278	0.0105451141273436	0.0158795456380482	0.00999196536948145	0.014942525220412	0.0131009582439787	0.0121730120617494	0.0174326972244657	0.017378619316499	0.0113377180249842	0.01309066068284	0.014066162164019
PC 20:3;0_20:4;0	PC	GPL	MEM	40	7	0		0.0486407251553056	0.0623020863823475	0.0461486207283303	0.0375298211285156	0.0348658708501155	0.0330661362406147	0.0635428973152202	0.0404221299739164	0.0530521140774593	0.0422925919206467	0.0526645237550997	0.0748722469318513	0.0442192152052582	0.0459627898539054	0.0368602912503549	0.0822832047101937	0.0778523142299611	0.0491342831565381	0.0942847682453255	0.0420072226057261	0.0471720054684507	0.0624419239528137	0.0358261415295398	0.0441872478835813	0.0393573951713918
PC 20:3;0_22:4;0	PC	GPL	MEM	42	7	0		NA	NA	0.00649270853050649	NA	NA	NA	NA	NA	NA	NA	0.0217858329478408	NA	NA	0.0072248549282366	NA	NA	NA	NA	NA	NA	NA	NA	NA	NA	NA
PC 20:4;0_20:4;0	PC	GPL	MEM	40	8	0		NA	NA	NA	NA	NA	0.0122632456438241	NA	NA	NA	NA	NA	NA	NA	NA	NA	NA	NA	NA	NA	NA	NA	NA	NA	NA	NA
PC 20:4;0_22:1;0	PC	GPL	MEM	42	5	0		NA	NA	0.0109111863349429	NA	NA	0.00842389030312304	NA	0.020097036413843	NA	NA	NA	NA	NA	NA	NA	NA	NA	NA	NA	NA	NA	NA	NA	NA	NA
PC 20:4;0_22:2;0	PC	GPL	MEM	42	6	0		0.00872614296685956	NA	NA	NA	NA	NA	NA	NA	NA	NA	NA	NA	NA	NA	NA	NA	NA	NA	NA	NA	NA	NA	NA	NA	NA
PC 20:4;0_22:3;0	PC	GPL	MEM	42	7	0		NA	0.0215693698021818	0.0145667906545971	0.0164029905652745	0.0187053675531456	0.0171735469639936	NA	0.0196324699355332	0.0192382596927545	NA	NA	NA	0.0166118572200103	0.0146198248241253	NA	NA	NA	NA	NA	NA	NA	NA	0.0199949071368666	NA	NA
PC O-16:0;0/16:0;0	PC O-	GPL	MEM	32	0	0		0.192164987103719	0.391568568626721	0.242786870764213	0.145374910627997	0.167662245053818	0.176674770044927	0.345669336131406	0.269530062895874	0.198851752042197	0.197149135128918	0.241990078591457	0.334588054387616	0.215538407719371	0.222278587185951	0.207285345435063	0.220075832692153	0.42032023228387	0.24397566244629	0.250242470753435	0.207315076145015	0.285846698676381	0.430817795156406	0.24045333474907	0.224671782168879	0.215049842059883
PC O-16:0;0/16:1;0	PC O-	GPL	MEM	32	1	0		0.0428826871505233	0.0631037956663724	0.0547923644905691	0.0364959728064251	0.0401887953796899	0.0367515591200932	0.0531555914439352	0.0568329126637991	0.0444336888426474	0.0438363534071402	0.0629617175747156	0.0476272219515064	0.0474912070970687	0.0559541123358424	0.0536311606578879	0.0611296041572193	0.0645295249180845	0.062938530110545	0.0435617271378229	0.0613398026049949	0.0654736310736079	0.0676001806306016	0.0550512849196625	0.0558917499120782	0.0621193139638328
PC O-16:0;0/16:2;0	PC O-	GPL	MEM	32	2	0		0.00107209469448223	NA	0.00192146698380164	0.000629197563418975	0.00132861769869389	0.00204740643595118	0.000683025351502971	0.00108890122289348	0.00305078652441393	0.00112377639880961	0.00300779534096886	0.00127389453177157	0.00143070448532446	0.00120948174357303	0.00200119462339637	0.00135682343654233	NA	0.00153463390223613	NA	0.00131647256470841	0.00270858561166866	0.00116689272041942	0.00149870309749972	0.00145327824645547	0.00147669335162964
PC O-16:0;0/17:1;0	PC O-	GPL	MEM	33	1	0		0.00030769170142994	0.000647207164139458	0.000445495983538281	0.000216297141796101	0.000286262712010057	0.000245361296801628	0.00054852470995024	0.000428462461219626	0.000436336947274238	0.000449360615804097	0.000431095190900021	0.000386126212981817	0.000486339105941293	0.000499794272112704	0.000454014102425246	0.000400071569310314	0.000604639339688178	0.000460997649128816	0.00032678553789607	0.000522554639931624	0.000571481232582013	0.000731328410321957	0.000480133465789214	0.000411704078401702	0.000400076228274619
PC O-16:0;0/18:0;0	PC O-	GPL	MEM	34	0	0		0.0026079547499567	0.0088964599159754	0.00559696585091608	0.00261087015781758	0.00286568749566089	0.00349073565021025	0.00967783506515873	0.00561155670347149	0.00348072477769825	0.00371357733424667	0.00419096964420684	0.00970020758464346	0.00428177904261437	0.00483019769743653	0.0038458692308799	0.00397549822260369	0.0130296254786229	0.00533489933582151	0.00538829963259734	0.0047126852541594	0.0100273110874743	0.0128961410878309	0.00559096077260923	0.00683032307299706	0.0053429674479643
PC O-16:0;0/18:1;0	PC O-	GPL	MEM	34	1	0		0.0790116501241055	0.191284140275646	0.114276679591885	0.062343537896626	0.0806936154530191	0.0696962012706588	0.162149902199199	0.12003893886249	0.100327860143079	0.0938041353330511	0.103904596905236	0.166775584342445	0.119267752720869	0.106089545926622	0.102860472158126	0.112552045058867	0.206895758838128	0.139704889602327	0.0855556657795383	0.119314598757928	0.124311095502549	0.210817947444246	0.121203517016375	0.119778782227664	0.109164033556736
PC O-16:0;0/18:2;0	PC O-	GPL	MEM	34	2	0		0.022852887979014	0.0734602544814325	0.0392266061891735	0.00885643609565516	0.0241790964022274	0.0216978711583402	0.0280674234538914	0.0427582022687564	0.0252628065425447	0.0285457093880872	0.0468538796474824	0.0679881894236749	0.0428483186487713	0.0488146280189141	0.0453534099317725	0.0292745247184087	0.0871896612552727	0.0630982707574727	0.0139083134336635	0.0570197008491669	0.0614984900127219	0.0849987260657907	0.0581781701805022	0.0547282836868365	0.0537804592883849
PC O-16:0;0/18:3;0	PC O-	GPL	MEM	34	3	0		NA	NA	NA	NA	0.000666215526892412	NA	NA	NA	0.000641489823081887	NA	0.00176686465859194	NA	0.00142584716710104	0.00200092705851013	0.00226322077771317	0.000683284562909627	0.0019348817198739	0.00127999621219352	NA	0.00190669561716964	0.00702485689245236	0.00233892121079354	0.00377740795850546	0.00472088419227738	0.00382854807072676
PC O-16:0;0/19:1;0	PC O-	GPL	MEM	35	1	0		NA	NA	NA	NA	NA	NA	NA	NA	NA	NA	NA	NA	NA	NA	NA	7.35025642869941e-05	NA	NA	NA	NA	NA	NA	NA	NA	NA
PC O-16:0;0/20:1;0	PC O-	GPL	MEM	36	1	0		NA	0.000923583507038578	0.000562257921023964	NA	0.000146099009484317	0.000129160034511762	0.000407114559576153	0.000478361333538298	0.000303798250125221	0.000169992811849877	0.000424068778852033	0.000849163511725191	0.000551837297050275	0.000447892036538107	0.000559590249416388	0.000565150126438567	0.00100723544017576	0.000516650786684923	0.000711424002173641	0.000280425570801984	0.00058446924865281	0.00131589490013325	0.000570807721493754	0.000414861095305692	0.000272678921709445
PC O-16:0;0/20:2;0	PC O-	GPL	MEM	36	2	0		0.00152311716434572	0.00404640420449036	0.00189961097515859	0.000472600598843516	0.00168559084972974	0.00103787989977395	0.00159352021980949	0.00271958214545392	0.00138283988472736	0.00118662859756857	0.00171174226510041	NA	0.00217090375278397	0.0021121715470692	0.00139205537567109	0.00262160474780829	0.00379427008284496	0.00324787588322806	NA	0.00235244604647141	0.00233606053730722	0.00459854565890114	0.00250446622691335	0.00235392215068464	0.00278830241016992
PC O-16:0;0/20:3;0	PC O-	GPL	MEM	36	3	0		0.0202206805300114	0.0368772488864831	0.0269772040862706	0.0136608989567332	0.0186955800787434	0.0165391513979447	0.0214493672536635	0.027215370799535	0.0215931994191605	0.0214908320343851	0.0302053678897819	0.0297035535461937	0.021823134872334	0.0303903402524643	0.0239575282243677	0.0302603632116246	0.0347828978598334	0.0308395049783395	0.0267427401035179	0.0323117554482637	0.0306087140508263	0.0357100272358664	0.0264096599879318	0.0277935247248117	0.0271721227609642
PC O-16:0;0/20:4;0	PC O-	GPL	MEM	36	4	0		0.677169510111543	0.479477201712444	0.5809341178768	0.490528606505678	0.511739766430421	0.556510306320591	0.434549384586301	0.529669126293723	0.494349314009783	0.433528176319514	0.545665871152773	0.331698905901277	0.36624567783566	0.494655337329386	0.406880775324272	0.398726305217818	0.383486291510787	0.382084814428445	0.582073837673577	0.415344198596465	0.396541566287037	0.381120860050713	0.317737933699047	0.364813587552728	0.369977583677263
PC O-16:0;0/20:5;0	PC O-	GPL	MEM	36	5	0		0.0225693527054517	0.0092412192516358	0.0220093183280796	0.018123596799807	0.0178614683460672	0.0218874560042887	0.0147325706470528	0.0192646517386155	0.0154579376740068	0.0175027794710714	0.0185545999660428	0.00712337627855165	0.0128132135635931	0.0207843253689222	0.00827024903673409	0.004475035771479	0.00655443464665387	0.00662854497047343	NA	0.0179721138462743	0.0155106235939374	0.0056211668191699	0.0101605015354244	0.0149399903464581	0.0111607900220704
PC O-16:0;0/22:4;0	PC O-	GPL	MEM	38	4	0		0.0299812420560378	0.0493148691128842	0.0377971155647704	0.0241005253282453	0.0272008507879544	0.0252014359577087	0.0385732793081634	0.0405803050911231	0.0273803219341108	0.0235518453698678	0.0311970724272073	0.036459467480368	0.0255596259311657	0.030472690664577	0.0285103751340357	0.0378640696365827	0.0429044535998793	0.0267405354222531	0.0218146366177656	0.0260521959416765	0.0295764874550854	0.0434949096306276	0.0228601457310494	0.0250424937374003	0.0265535846794955
PC O-16:0;0/22:5;0	PC O-	GPL	MEM	38	5	0		0.1191958152022	0.112177543620477	0.130592234970178	0.102809145887367	0.113426739629723	0.115133998654244	0.094684647615229	0.124843786228462	0.133501013352406	0.114251006528456	0.131069533811404	0.0846415943512211	0.0901137075020667	0.134327500759068	0.104717950764021	0.108618750662464	0.102354065306427	0.100006815699894	0.113385615580372	0.105467139595454	0.123142390389902	0.103687686688487	0.0958387146968539	0.0973339497182979	0.102761022514732
PC O-16:0;0/22:6;0	PC O-	GPL	MEM	38	6	0		0.0206858218703253	0.00829339726884131	0.0180916243408088	0.0132590479860725	0.0174098466159698	0.00757652803373596	0.01051275141208	0.0142071560420376	0.0271721324610526	0.0152430304429866	0.0206600276129034	0.00781090596409035	0.0134124960122322	0.0152617700144137	0.0165447672509678	0.0156429117182021	NA	0.00832622096011322	NA	0.0159350328810618	0.0159020590420841	0.00821875167965993	0.0133341636407508	0.0130015295881001	0.0152634296689672
PC O-16:0;0/24:4;0	PC O-	GPL	MEM	40	4	0		0.00568889446377993	NA	0.00371717677650729	0.00255045949076574	NA	NA	NA	0.00563408483874785	0.00402124372040301	0.0022790165206433	0.00439130809382139	0.00413963676648566	0.00283930938811437	0.00294650474844715	NA	NA	NA	NA	NA	0.00238229323072119	NA	NA	NA	0.00241187975622237	NA
PC O-16:1;0/16:0;0	PC O-	GPL	MEM	32	1	0		0.113445307571041	0.187477293093753	0.144797325846566	0.101365910349403	0.104074903294855	0.107314205181579	0.192939982007504	0.181820113885594	0.113999455620829	0.112402483605284	0.153773302896338	0.110665277598369	0.121476778864611	0.145454604322464	0.145745740119043	0.192304561632699	0.143510836244302	0.155750778381803	0.0365877176831748	0.155191505211346	0.179666884265498	0.145502939061216	0.12790796294624	0.130303014696593	0.156483114898683
PC O-16:1;0/16:1;0	PC O-	GPL	MEM	32	2	0		0.0156509596147576	0.0289066427424586	0.0265225798796966	0.00653362463045546	0.0156567442804407	0.0194261454555739	0.0118454891894629	0.0327133425155212	0.0215056570827913	0.018688548068143	0.0237483804051048	0.0189553219241553	0.0229086950467294	0.0323963089543515	0.0305386181472788	0.0247354734258423	0.0171744614790435	0.0343015046320154	NA	0.0335359435775593	0.0300259102876668	0.0168616900217502	0.0225547954856113	0.0309673347363806	0.033640616056722
PC O-16:1;0/17:0;0	PC O-	GPL	MEM	33	1	0		0.00087611790046951	0.00407759381521718	0.00184909897997504	0.00112142987703223	0.00145912159990265	0.00142744645581448	0.00449735829185626	0.00247679194159181	0.00267542426965396	0.002429415249623	0.00144206615658183	0.00396321240419359	0.00192366341705777	0.00146450265615988	0.00208851788246615	0.0023850403064681	0.00386672642458088	0.001629112615542	0.00461751994319153	0.00219212155274842	0.00128177775928007	0.00445911648858805	0.00180473520945331	0.00141042817057685	0.00180982024111998
PC O-16:1;0/17:1;0	PC O-	GPL	MEM	33	2	0		NA	NA	NA	NA	NA	NA	NA	NA	NA	NA	NA	NA	NA	0.0007146968169541	NA	NA	NA	0.00117888444454782	NA	0.00171374913603696	NA	NA	NA	NA	NA
PC O-16:1;0/18:0;0	PC O-	GPL	MEM	34	1	0		0.00966453456665954	0.0232262668544781	0.0100398747987063	0.00971864103056733	0.00945691380306405	0.00720966124643993	0.0169212061098924	0.00870604539384021	0.0098738467171378	0.00953610592560514	0.0123960974103507	0.0163975670908112	0.00709810508216781	0.00968623581720276	0.00897796045936879	0.0348605631826659	0.0178754582917796	0.0104817412315128	0.0882428940685556	0.00981475192484435	0.0113028729820786	0.0293044196887926	0.00991489676613503	0.00882720793395525	0.0128967726742152
PC O-16:1;0/18:1;0	PC O-	GPL	MEM	34	2	0		0.0239027485995386	0.056518347094541	0.0376308824122995	0.0107796792247227	0.0238640474862701	0.0239067065323566	0.0200815120964134	0.0395020792451081	0.022395710897354	0.0269485666153022	0.0421269988777991	0.0428201635542256	0.0347082501623644	0.0481083435939227	0.0429648973435703	0.0568793602068014	0.048153808566984	0.051684658092937	0.00867404525809195	0.056724903815828	0.0534501081844717	0.054658307838411	0.0438259460536459	0.045007032428084	0.0462844770344547
PC O-16:1;0/18:2;0	PC O-	GPL	MEM	34	3	0		0.0138091474826373	0.0277028229994139	0.0189690764358359	0.0106032831824023	0.0116526522289922	0.013901032710391	0.0169028540908126	0.0201848272728721	0.0105196367014475	0.0204146340668612	0.0357965387167973	0.0272753324009013	0.0320056491122892	0.0420202482705277	0.0364105722420697	0.0392728568260018	0.0295378556966137	0.04248035528919	NA	0.0426470090691077	0.043168613851884	0.0323233679673873	0.0315302038568157	0.042199516224683	0.0345378410441298
PC O-16:1;0/18:3;0	PC O-	GPL	MEM	34	4	0		NA	NA	NA	NA	NA	NA	NA	NA	NA	NA	0.00549564885204813	NA	NA	NA	0.0096368826283265	NA	NA	NA	NA	0.00649735018123642	0.0329011240196881	NA	0.00567061663650773	0.0236830809146423	NA
PC O-16:1;0/20:1;0	PC O-	GPL	MEM	36	2	0		NA	NA	NA	NA	NA	NA	NA	NA	NA	NA	0.000337150312888915	NA	NA	NA	NA	0.000720540940502807	NA	NA	NA	NA	0.000504562933069157	NA	NA	0.000292680230809016	0.000483932105362516
PC O-16:1;0/20:2;0	PC O-	GPL	MEM	36	3	0		NA	NA	0.000868617189912668	NA	0.0005400399819167	NA	0.00109423864488072	NA	NA	NA	NA	0.00129960121124685	NA	0.00114811801334893	0.000805502480098338	0.00391537463683884	0.00121600321605302	0.00145192951538189	NA	0.0011728975915112	NA	NA	0.00110592630052102	NA	0.000987220647660663
PC O-16:1;0/20:3;0	PC O-	GPL	MEM	36	4	0		0.0555571722291514	0.0658089242479525	0.0686648885582959	0.0459541706019734	0.052176334509167	0.0476972014850203	0.0575914938282726	0.0762886625954374	0.0426886950968406	0.0470100888409119	0.0725015025625958	0.0381898660442079	0.0639156059729884	0.0769264771050508	0.0654900391034646	0.106415460432481	0.0492210732171739	0.0647385269142392	0.0292430294856102	0.0742874564116951	0.0669289964872948	0.0439536439590558	0.04607453228097	0.06768318035104	0.0620642608611985
PC O-16:1;0/20:4;0	PC O-	GPL	MEM	36	5	0		0.638802002809472	0.605801865244003	0.691285838810366	0.524067282340722	0.540093354304339	0.551711802327676	0.650544374880116	0.766608980030204	0.483511370857437	0.441890227987382	0.600280049793296	0.305058334786703	0.414119910323579	0.570754286202017	0.491001068828847	0.501103999879511	0.302589359313307	0.45637536475121	NA	0.497282393657459	0.420225586314894	0.281690783281344	0.332496351033594	0.426514222870166	0.415389311473969
PC O-16:1;0/20:5;0	PC O-	GPL	MEM	36	6	0		0.0221786967842654	0.0106879107838354	0.020986343401441	0.0161165618671407	0.0245900579005643	0.0213516004156087	0.0164551139032679	0.0298474906400619	0.0152171171275772	0.0165595155901009	0.022792033467516	0.00612353491453673	0.00778841869064996	0.0203006915096398	0.0138942394472905	0.0110673610505342	NA	0.00883973774999906	NA	0.0211896208520971	0.00955345284567645	NA	0.0073072222272556	0.0173715356154429	0.0106335070129023
PC O-16:1;0/22:3;0	PC O-	GPL	MEM	38	4	0		NA	NA	NA	NA	0.000974767433976125	NA	NA	NA	NA	NA	NA	NA	NA	NA	NA	NA	0.00217865467512756	NA	NA	0.00104012519833973	NA	NA	NA	NA	NA
PC O-16:1;0/22:4;0	PC O-	GPL	MEM	38	5	0		0.0555716389617152	0.0844866025819774	0.0633638941453022	0.0468388142649864	0.0452826136732828	0.0496244896366669	0.0714778877820393	0.0583523693766331	0.0439915984415238	0.03549042382904	0.0556560689636286	0.0524510497457114	0.0419237874885465	0.05382870030955	0.0415947404351956	0.104519205971016	0.0483765233422823	0.0498346673382044	0.0253332229215424	0.0499015492998473	0.0533621992528322	0.058345724871075	0.042523577573917	0.042585695027368	0.0479059398607516
PC O-16:1;0/22:5;0	PC O-	GPL	MEM	38	6	0		0.102272584422882	0.0952219446081628	0.110834689373975	0.0733409370845554	0.0911784230120222	0.0950072766793266	0.0819878728898793	0.107510805554587	0.0844508724240741	0.0730162782372984	0.113259457786264	0.0653524378218287	0.0710695414936875	0.116439289358003	0.102819360961617	0.119516041998448	0.0878986308201448	0.0999968184990666	0.0314365323176662	0.106878918098572	0.115351238950747	0.081096330437892	0.0737126031361419	0.103257299185355	0.102208463996379
PC O-16:1;0/22:6;0	PC O-	GPL	MEM	38	7	0		0.0390692335523846	0.0477712446079444	0.0530305867200291	0.0266348465702269	0.0548473604558663	0.0478196112588396	0.038395542043365	0.0701910352845287	0.0428809220749664	0.0344887530683026	0.0501811194678743	0.0399461119265351	0.0379545471137247	0.052803842522961	0.0284706210270633	0.0394356688841649	0.0412561790890731	0.0494933479617782	NA	0.0474053348571701	0.045059278241223	NA	0.0436814842449752	0.036629708072739	0.0299614688035192
PC O-16:2;0/16:0;0	PC O-	GPL	MEM	32	2	0		0.00644944441018322	0.0137462996162017	0.00787971393846357	0.00305635412951006	0.00496514026334032	0.00786630637764656	0.00431419485279873	0.00874276451007176	0.00885047632424387	0.00662506351578305	0.00580785062103928	0.0142119226810772	0.00736238697443209	0.00912992464613855	0.0090237110710979	0.0195938483398088	0.0102373144517741	0.0106875649610708	NA	0.00892998385896417	0.0086196222163906	0.0164699671636035	0.00791408972373933	0.0100652853689754	0.012747051474699
PC O-16:2;0/16:1;0	PC O-	GPL	MEM	32	3	0		NA	NA	NA	NA	NA	NA	NA	NA	NA	NA	0.0134532806202807	NA	NA	NA	NA	NA	NA	NA	NA	NA	NA	NA	NA	NA	NA
PC O-16:2;0/18:0;0	PC O-	GPL	MEM	34	2	0		0.0174938097256578	0.0337267882738772	0.0171678946525625	0.00995569425086804	0.0150038684034173	0.0147618903709625	0.00981607537900239	0.0152485492439734	0.0147496567955255	0.0143836980273756	0.0224176784223987	0.0265862814757794	0.0090212945681512	0.0168733768674979	0.0171954001339384	0.0486946069352875	0.0177144818975992	0.0171004206216981	0.0759036465831342	0.0203117476134606	0.0162844347606753	0.044997960686846	0.0147706256650061	0.0164676358029637	0.0246882370388927
PC O-16:2;0/18:1;0	PC O-	GPL	MEM	34	3	0		0.00742505899640322	0.0112654932258971	0.00740751195903434	0.00591036944436651	0.006688437363508	0.00702023737477969	0.00667886857491142	0.00859384604756812	0.00574949978172552	0.00670370056865449	0.0103613849631633	0.00818075424300389	0.00753332318501035	0.00974844239986438	0.00820017178727519	0.01540130875636	0.0102141143365638	0.00870991122327424	NA	0.010274048956853	0.0105992669043838	0.0169171367066795	0.0074583028930093	0.00912302318760354	0.00985509831731281
PC O-16:2;0/18:2;0	PC O-	GPL	MEM	34	4	0		NA	NA	0.0200304481531469	NA	0.0108983485044298	NA	NA	0.0194653373959636	NA	NA	0.0169139750733911	NA	0.0259835728938437	0.026189123632832	0.0186280114336821	NA	0.0183612125587006	0.0311291575811724	NA	0.0264705259044742	0.0310735736622487	NA	0.0300335188780961	0.0317156704963854	NA
PC O-16:2;0/20:3;0	PC O-	GPL	MEM	36	5	0		NA	NA	0.00382666793215561	NA	0.00337371739564796	0.0030212575585029	NA	0.00476553778484632	NA	0.0027642075158508	0.00335462981467152	0.00547201981963625	NA	0.00503625197765336	0.00453718181512467	0.0100611391582746	NA	0.0046365083361365	NA	0.00488394510197334	0.0039073739001655	NA	NA	NA	0.00299077187470474
PC O-16:2;0/20:4;0	PC O-	GPL	MEM	36	6	0		0.0806564149015731	0.10505509910957	0.102889520749374	0.0751467284289002	0.0763681542038662	0.0850705317740025	0.111330399990565	0.109167115200792	0.100901852952447	0.0822334599304417	0.0939376211388164	0.0729507792092257	0.091450696123439	0.100835249848198	0.107357866881463	0.0748134528446187	0.102913337052782	0.0932538098505765	NA	0.0895907577386631	0.0837640542151805	0.0604258546176725	0.0778551454610618	0.0923608760077849	0.0716212413438347
PC O-16:2;0/22:4;0	PC O-	GPL	MEM	38	6	0		0.00943212632239219	0.0317255826920256	0.0157482107878574	0.0110583125105987	0.00895057533944489	0.00833269403662914	0.0284012445325581	0.0198374440885299	0.0106939001139372	0.00841615303656327	0.0160058735068496	0.0190037833539147	0.0133809639791456	0.0139813399040887	0.0171384791135954	0.0257878123408076	0.0301389477922006	0.0180960381170727	NA	0.0139424265916184	0.0104601660959315	0.0158681862988041	0.0181935429014211	0.0148615926175211	0.00734287253666401
PC O-16:2;0/22:5;0	PC O-	GPL	MEM	38	7	0		0.036098405249559	0.0450538669804784	0.0434713633140175	0.049500092601975	0.0232422225520948	0.0302566433224926	0.0348819040086928	0.0420809688100521	0.0380448489741756	0.0487432716615634	0.0430803617438001	0.0346070726542592	0.0393454894608926	0.0517033771437594	0.0548314578852722	0.0391917089684176	0.0366499027482205	0.0282911286874161	NA	0.0422473474286812	0.0374651475016755	NA	0.0223713361794	0.0478639097371908	0.0308279060378383
PC O-17:0;0/15:0;0	PC O-	GPL	MEM	32	0	0		0.0552694216170266	0.0704882486855978	0.064963738574686	0.0457344211265708	0.0510117820282268	0.0489816759817735	0.0596329416042031	0.0623287371246007	0.0585028383791526	0.0560263102539517	0.0666503411380528	0.061307348983867	0.0544331691364289	0.062912926326949	0.0570914481705822	0.0605419390083961	0.0781324486474413	0.0626841259848749	0.0754096490963316	0.0635067385820012	0.0718851118783847	0.0767428024781294	0.0636999263681724	0.062450366110817	0.0602012204491218
PC O-17:0;0/15:1;0	PC O-	GPL	MEM	32	1	0		NA	0.00136137084172173	NA	NA	NA	NA	NA	NA	NA	NA	NA	NA	NA	0.000710336106841429	NA	NA	NA	NA	NA	NA	0.00242889523509643	NA	0.000899116214991203	0.00081440881486229	NA
PC O-17:0;0/16:1;0	PC O-	GPL	MEM	33	1	0		0.0136666009750429	0.0211411447894989	0.0199569515307826	0.0121779164122362	0.015735218018637	0.0122901762318415	0.019295319956093	0.0207399604036779	0.0183655124356289	0.0159125854494195	0.0180362356231605	0.0201206666357332	0.0181644684561976	0.0182733391627298	0.0159888896444409	0.0189378315277348	0.0237066579833719	0.0188785833162717	0.0211966849253677	0.0216665045576528	0.0199630202952046	0.0233361901233858	0.0182092000680595	0.0165176126113692	0.0188544288379208
PC O-17:0;0/16:2;0	PC O-	GPL	MEM	33	2	0		NA	NA	NA	NA	NA	NA	NA	NA	NA	NA	NA	NA	NA	0.00195453381040218	NA	NA	NA	0.00105711532990693	NA	0.00173715978017135	NA	NA	NA	NA	NA
PC O-17:0;0/17:0;0	PC O-	GPL	MEM	34	0	0		0.0101826839827608	0.0252229708153652	0.0181325872536301	0.0106297136874691	0.0109456811464054	0.0124564257342174	0.025062373459521	0.0194610489003149	0.0158293676445574	0.0151310924433802	0.0160482381061868	0.0244940479619695	0.0137982558088455	0.0164298540039774	0.014848673248056	0.0106081696320709	0.0252304665567391	0.0178908829205191	0.0103608821736371	0.0162198366709636	0.018782398000659	0.0323700563929378	0.01600095904086	0.018250183226055	0.0170680051492834
PC O-17:0;0/17:1;0	PC O-	GPL	MEM	34	1	0		0.0429696917384531	0.0538096163575111	0.0492094833620309	0.034598338101535	0.0404073101853093	0.0339638711497602	0.0406244874963464	0.046650941344215	0.0461055864201679	0.0429302059401364	0.0449581800023897	0.0447839398931065	0.0408477939320103	0.0456467849839531	0.0418157575449566	0.0405943182657708	0.0538947282161518	0.0485213148803592	0.0359921290199686	0.0431625524479846	0.0472523409436082	0.0595588775418555	0.0400390872878316	0.0461027440850262	0.0399284019543124
PC O-17:0;0/17:2;0	PC O-	GPL	MEM	34	2	0		0.000384673838517032	NA	NA	NA	NA	NA	NA	NA	NA	NA	NA	NA	NA	NA	NA	NA	NA	0.000835659488301211	NA	NA	0.000642387718896341	NA	NA	NA	NA
PC O-17:0;0/18:1;0	PC O-	GPL	MEM	35	1	0		NA	NA	NA	NA	NA	NA	NA	NA	NA	NA	NA	NA	NA	NA	NA	0.100519029970242	NA	NA	0.189175627681969	NA	NA	NA	NA	NA	NA
PC O-17:0;0/19:1;0	PC O-	GPL	MEM	36	1	0		0.00156643904955471	0.00469810587866457	0.00292909269832732	NA	0.00194812913822902	0.00149332666536112	0.00293129280395185	0.00327946991273972	0.00266949266743052	0.00262952764811941	0.00326370684321314	0.00449136267137745	0.00361784804992926	0.00330957579968202	0.00317580021389054	0.00469121719343957	0.00474649291504842	0.00380107403071114	0.00466241955661352	0.00409995946768561	0.00378114690204959	0.00565766621796899	0.0034341268127715	0.00314208244238182	0.00352740095258636
PC O-17:0;0/19:2;0	PC O-	GPL	MEM	36	2	0		0.000561618113044398	0.000782697744056177	0.000495485489105385	0.000508585244137009	0.000591202352426653	0.000499531660720938	0.000312063996037162	0.00111874034480194	0.000712952985471158	0.0013042117964402	0.000793911561843219	0.000867707458922571	0.00056142251908051	0.000725610922952719	0.000695344430950945	0.000655990377970378	0.00112311929355373	0.00155719949871361	NA	0.000676895408582424	0.00143108097628109	0.0014715890048164	0.0012551530880123	0.0014847602425683	0.00144584657294064
PC O-17:0;0/19:3;0	PC O-	GPL	MEM	36	3	0		NA	NA	NA	NA	NA	NA	NA	0.000841846394304322	NA	0.00057912396006926	NA	NA	0.000597566315701376	NA	0.000763980992879085	NA	NA	NA	NA	0.000711140173233144	0.000504045055354854	NA	NA	0.000641304971062983	NA
PC O-17:0;0/20:1;0	PC O-	GPL	MEM	37	1	0		NA	NA	NA	NA	NA	NA	NA	NA	NA	NA	NA	NA	NA	NA	NA	0.0539896800474096	NA	NA	0.113673140241407	NA	NA	NA	NA	NA	NA
PC O-17:0;0/20:2;0	PC O-	GPL	MEM	37	2	0		NA	NA	NA	NA	NA	NA	NA	NA	NA	NA	NA	NA	NA	NA	NA	0.0795556987735011	NA	NA	0.144342576697778	NA	NA	NA	NA	NA	NA
PC O-17:0;0/20:4;0	PC O-	GPL	MEM	37	4	0		0.0232004623666351	0.0334190358260589	0.0182360481860933	0.0192025719224867	0.028789978987152	0.0277454498971514	0.0263847614944285	0.022834731137956	NA	NA	0.0277520021043891	NA	0.024216527537043	0.0253981847698616	NA	NA	NA	NA	NA	NA	NA	NA	NA	NA	NA
PC O-17:0;0/20:5;0	PC O-	GPL	MEM	37	5	0		0.0153374482565479	0.00945086555749256	0.0193423254023624	0.0131841283091317	0.0169600937122592	0.0150393817708955	0.0138234499381601	0.017810660746348	0.015754796212434	0.0144831407904508	0.0164789727097684	0.00920697843118224	0.0108939790256357	0.0172647195749684	0.0151433272746708	0.00760020364520141	0.00877802977689643	0.014807614664093	NA	0.0179175401334225	0.0114723677906962	0.0108493067487166	0.0124149446010807	0.0145790637456403	0.0110231034700009
PC O-17:0;0/22:6;0	PC O-	GPL	MEM	39	6	0		0.00804779908353438	NA	0.0132341637674007	NA	0.00892468435140478	NA	NA	0.0104400877828779	NA	NA	0.00848872066090668	NA	NA	0.00935017809402723	NA	NA	NA	0.00955387006952847	NA	NA	NA	NA	NA	NA	NA
PC O-17:1;0/15:0;0	PC O-	GPL	MEM	32	1	0		0.00631849240400546	0.0057894323249059	0.00644193995041885	0.00529402260898727	0.00491991561934638	0.00567332993514393	0.00569112845488629	0.00640099026028793	0.00647100345098018	0.00587255316548732	0.00798119037973506	0.00532374847621244	0.00592797387660291	0.00642510353658	0.00418988806253746	0.00842667287310423	0.00593118651028333	0.00766114485736329	0.00383723879548962	0.00724287860935217	0.00726002763579096	0.00576542786293769	0.00566144378570036	0.00801215863619513	0.0072313084737853
PC O-17:1;0/16:0;0	PC O-	GPL	MEM	33	1	0		0.0138130410632472	0.0236526907894361	0.0201910006605883	0.0127574940175393	0.0153726572145865	0.0128495960850367	0.0215882540568486	0.021367495731357	0.0189028710286813	0.0157663426183064	0.0185872999371294	0.022329664227929	0.0183406274143749	0.0187196114124883	0.0163954645145508	0.0203831180922555	0.0256266035286217	0.0193059795454514	0.0231876408663257	0.0210120261537495	0.0211353600985992	0.0255435368232704	0.0180735733257762	0.016388974800811	0.0181616804843199
PC O-17:1;0/16:1;0	PC O-	GPL	MEM	33	2	0		NA	NA	NA	NA	NA	NA	NA	NA	NA	NA	NA	NA	NA	0.00759144892811286	NA	NA	NA	0.00777023146382991	NA	0.00727978478339904	NA	NA	NA	NA	NA
PC O-17:1;0/17:0;0	PC O-	GPL	MEM	34	1	0		0.00297986633675904	0.00720831985389579	0.00468490224118324	0.00363359942030439	0.00384141585852827	0.00419897691696999	0.00558498002963214	0.00437681881044181	0.00510139123951847	0.00506852475313848	0.00370421096881008	0.00485402655479118	0.00465808954986379	0.00536214945453316	0.00495221560741379	0.00520429052205527	0.00277271076749574	0.0059208546071609	0.00498909475240522	0.00530506066009882	0.00444309435113118	0.00717260564055113	0.00492996761669916	0.00481633331974611	0.00568334462377964
PC O-17:1;0/17:1;0	PC O-	GPL	MEM	34	2	0		0.00203968360479831	0.00196412758471303	0.00340958760017581	0.000872941572006506	0.00228738781440221	0.0022782971474734	0.00167254442590686	0.00329054489260518	0.00352663047137695	0.00254114568569672	0.00290179503097156	0.00334469578341598	0.00225276740176724	0.00367582334938786	0.00297677084920362	0.00152385621902312	0.00145595906784534	0.00362344913255142	NA	0.00375455355116482	0.00465159565768216	0.0048058893601687	0.00294494254942242	0.00278786091738692	0.00291902991868624
PC O-17:1;0/18:0;0	PC O-	GPL	MEM	35	1	0		NA	NA	NA	NA	NA	NA	NA	NA	NA	NA	NA	NA	NA	NA	NA	0.00203903146227441	NA	NA	0.0050938088313867	NA	NA	NA	NA	NA	NA
PC O-17:1;0/18:3;0	PC O-	GPL	MEM	35	4	0		NA	NA	NA	NA	NA	NA	NA	NA	NA	NA	0.0132165701977174	NA	NA	NA	NA	NA	NA	0.0107218965645884	NA	NA	0.0111206240748898	NA	0.00641248626035582	0.0144253488990597	0.0125825891171747
PC O-17:1;0/19:1;0	PC O-	GPL	MEM	36	2	0		NA	NA	NA	NA	NA	NA	NA	NA	NA	NA	NA	NA	NA	0.000291534843172765	NA	0.000451703780628181	NA	NA	NA	NA	NA	NA	NA	0.000356921091575344	NA
PC O-17:1;0/20:3;0	PC O-	GPL	MEM	37	4	0		0.000285089341269995	0.000557494132927199	0.000310965063505017	0.000297249772304722	0.000386131900538337	0.000425104024277343	0.000573588613894437	0.000392562357248205	NA	NA	0.000581682251838554	NA	0.00050772860664547	0.00059567604274721	NA	NA	NA	NA	NA	NA	NA	NA	NA	NA	NA
PC O-17:1;0/20:4;0	PC O-	GPL	MEM	37	5	0		0.0467979400147612	0.0714983076712532	0.0748630359802518	0.0521957895314964	0.0581941294174426	0.0483772699712376	0.0692929193723086	0.0687118170512031	0.0535009227880325	0.0543713511218538	0.0649855594754046	0.0395147437652377	0.0406986129231056	0.0633098577252603	0.0565059825117343	0.0549297827005424	0.0414510109937503	0.0510887716793804	NA	0.0576350112838429	0.0426671032580037	0.0459948663248267	0.0393537536156267	0.0533078963677569	0.0423172202974669
PC O-17:1;0/20:5;0	PC O-	GPL	MEM	37	6	0		NA	NA	NA	NA	NA	0.00426000669303913	NA	NA	NA	NA	NA	NA	NA	NA	NA	NA	NA	NA	NA	NA	NA	NA	NA	NA	0.00512291881478887
PC O-17:1;0/22:5;0	PC O-	GPL	MEM	39	6	0		0.0033817924876754	NA	0.0065484897336168	NA	0.0057246400040597	NA	NA	0.00507752697104618	NA	NA	0.00627606086239913	NA	NA	0.00628029794397344	NA	NA	NA	0.00409411797333188	NA	NA	NA	NA	NA	NA	NA
PC O-17:2;0/16:0;0	PC O-	GPL	MEM	33	2	0		NA	NA	NA	NA	NA	NA	NA	NA	NA	NA	NA	NA	NA	0.00516071856506395	NA	NA	NA	0.00561678583014184	NA	0.00528568947879513	NA	NA	NA	NA	NA
PC O-17:2;0/17:0;0	PC O-	GPL	MEM	34	2	0		0.000474377427482269	0.00406788753043394	0.000817669997236114	0.000734423492248654	0.000850991493369508	0.000459310348014279	0.000642313707684028	0.00113995426366984	0.000767152781701676	0.001694797118224	0.000792243582961013	0.00108689805870541	NA	0.00103281814041898	NA	0.00149618621421484	0.00166195035257478	NA	NA	NA	0.000706425076629062	0.0039295742756606	0.000485556551712723	0.00104000793497768	0.000791885211433146
PC O-17:2;0/17:1;0	PC O-	GPL	MEM	34	3	0		NA	NA	NA	NA	NA	NA	NA	NA	NA	NA	NA	NA	NA	NA	NA	0.000508252735230659	NA	NA	NA	NA	NA	NA	NA	NA	NA
PC O-17:2;0/18:2;0	PC O-	GPL	MEM	35	4	0		NA	0.0330929141028033	0.0386101469602996	0.028631931906246	NA	NA	NA	0.0305157681800834	NA	0.0288315424407813	0.0163759607919259	NA	0.0245972758859861	0.0322099536721455	0.0241630734363595	NA	NA	0.0155832440731329	NA	0.0310711461995502	0.0103741675793464	NA	0.0102236088253255	0.00751941763942539	0.0102495279997643
PC O-17:2;0/20:3;0	PC O-	GPL	MEM	37	5	0		NA	NA	NA	NA	NA	NA	NA	NA	NA	NA	NA	NA	NA	NA	0.00139049684315674	NA	NA	0.00119413380158322	NA	0.00117093904104747	0.000672180451623799	NA	0.000888928937456564	0.000856969395093334	0.00126981146197055
PC O-17:2;0/20:4;0	PC O-	GPL	MEM	37	6	0		0.0181635891238633	0.0251073605163491	0.022210834840774	0.0171341181780748	0.0255918824829733	0.0165481787265886	0.0251934885935802	0.0252860950971963	NA	0.0223795318254086	0.0204700302003018	NA	0.0176586881272381	0.0249161482838841	0.0218486474355518	NA	NA	0.0262020613913506	NA	0.0234113336171139	0.0226879897230023	NA	NA	0.0211972489183537	0.0165368106107177
PC O-18:0;0/14:0;0	PC O-	GPL	MEM	32	0	0		0.0037769186013795	0.01707712882483	0.00655043262346006	0.00365425609162424	0.00439537280334618	0.00460537497651692	0.0195519289205474	0.011089596387876	0.0140258681198592	0.00995553938345448	0.00567479636086016	0.0109607310944458	0.00606717761791522	0.00554083628701264	0.00707561981227427	0.0106087429246606	0.0158357760557363	0.00686704188475124	0.0164515030098444	0.00655497366952503	0.0055149228065814	0.013587932482608	0.00805019566188615	0.00813029121610743	0.00956322733375703
PC O-18:0;0/16:0;0	PC O-	GPL	MEM	34	0	0		0.0225448929133966	0.0669911353516898	0.0403319679476475	0.0231873596896673	0.0248921183670709	0.0280181977997843	0.0636720296191651	0.044775398146613	0.034957635551582	0.033002658107574	0.0391745192756937	0.0653573600726319	0.0353243008084433	0.0398037880815845	0.0364582319341187	0.0379301888757095	0.0767867113941122	0.0420680422771572	0.04877507676266	0.036205161031164	0.0471236717544362	0.0760289137360748	0.0387346027890923	0.0455503570203322	0.0384732078183393
PC O-18:0;0/16:1;0	PC O-	GPL	MEM	34	1	0		0.00890950013939187	0.0143801018729684	0.0103886565716317	0.0071028075971592	0.00904746582076233	0.00633290543682265	0.0121064787105067	0.0124869512691314	0.0109501122792726	0.00956482196577062	0.0103449543270365	0.0122555471406747	0.0102046589070504	0.0122246439510829	0.0122918829036701	0.0125978100394228	0.0108580901447249	0.0128707086586044	0.0153113486885811	0.0106667756414116	0.0104009268887649	0.0152840481493568	0.0116578609379519	0.0126267009028152	0.0126835739993064
PC O-18:0;0/16:2;0	PC O-	GPL	MEM	34	2	0		NA	NA	NA	NA	NA	NA	NA	NA	NA	NA	NA	NA	NA	0.000633813859332326	NA	NA	NA	NA	NA	NA	NA	NA	NA	NA	NA
PC O-18:0;0/17:1;0	PC O-	GPL	MEM	35	1	0		NA	NA	NA	NA	NA	NA	NA	NA	NA	NA	NA	NA	NA	NA	NA	8.01098622315296e-05	NA	NA	0.000231294970720364	NA	NA	NA	NA	NA	NA
PC O-18:0;0/18:1;0	PC O-	GPL	MEM	36	1	0		0.00846116369099496	0.0343811912963017	0.0201575525856819	NA	0.0117690275057414	0.00940891887831113	0.0248353610924786	0.0209376176493021	0.0117862804046114	0.0139635700469625	0.0192819664554419	0.0296526328249563	0.0239489642492253	0.0210485922696069	0.0203399166067471	0.0335072555293711	0.0345351252982935	0.0247144671798923	0.0591749342838358	0.0259743634350523	0.0242196410150408	0.0420984461596076	0.0216314440256985	0.0241699181931063	0.0249892837387967
PC O-18:0;0/18:2;0	PC O-	GPL	MEM	36	2	0		0.0141966894674837	0.0391543349245181	0.0194116948176265	0.00592496024677052	0.0127325931179902	0.0102806407072808	0.0170190881439941	0.022394258125908	0.0148433505714652	0.0145774081265024	0.0253480885684175	0.0384020143202558	0.0219898152090237	0.0247529559724618	0.0225818379449669	0.0243373031187611	0.0422087666796327	0.0332602202729241	0.0172299218412529	0.0290927199066656	0.0297372209254912	0.0522792323812931	0.0280035513074878	0.0285524186847748	0.0264590170008499
PC O-18:0;0/18:3;0	PC O-	GPL	MEM	36	3	0		NA	NA	NA	NA	NA	0.000606055540973239	NA	NA	NA	NA	0.000972212899615604	NA	NA	0.000779734307430054	NA	0.000653264153399573	0.00102172673325232	0.00110363809964145	NA	0.0011374195556779	0.00252511525372406	NA	0.00203119747803229	0.00283000692097049	0.00232999328051658
PC O-18:0;0/19:1;0	PC O-	GPL	MEM	37	1	0		NA	NA	NA	NA	NA	NA	NA	NA	NA	NA	NA	NA	NA	NA	NA	NA	NA	NA	0.0076710364134871	NA	NA	NA	NA	NA	NA
PC O-18:0;0/20:4;0	PC O-	GPL	MEM	38	4	0		0.163063353944592	0.180063481863603	0.172813454362827	0.134937566135424	0.153443636921927	0.143720106446883	0.176293575258811	0.195875649351987	0.150912619990669	0.129491525056079	0.155525064292989	0.129756898554545	0.126607501813976	0.151857198118734	0.137388373473464	0.133747864244937	0.143728739671413	0.138968259607486	0.183158571331679	0.135286861274067	0.126712867319742	0.15190257761723	0.10751607094848	0.129714373546527	0.134975632669519
PC O-18:0;0/20:5;0	PC O-	GPL	MEM	38	5	0		0.015000190233284	NA	0.0108818610974099	0.00581552866204867	0.0127086600490817	0.0124208499604843	0.00484820933860952	0.0159622379230514	0.021649994573046	0.0105000556499409	0.00577698689091525	0.00461608139315348	0.0112122108413831	0.0117550310095374	0.00692734431724236	0.00694533493696262	0.00508097706946805	0.0134356816292204	0.0114022733407266	0.00883144498226846	0.0118614786281853	0.00593724884075931	0.00883768965558133	0.00787193260855578	0.00517495518623889
PC O-18:0;0/20:6;0	PC O-	GPL	MEM	38	6	0		NA	NA	NA	NA	NA	NA	NA	NA	NA	0.00369703086298899	NA	NA	NA	NA	NA	NA	NA	NA	NA	NA	NA	NA	NA	NA	NA
PC O-18:0;0/22:4;0	PC O-	GPL	MEM	40	4	0		0.0359736992922916	0.0512546706098215	0.0392308229756762	0.0251537665989648	0.0338385996827628	0.0358125126451513	0.0462471984572689	0.0384369715042962	0.0325679124490307	0.0236427837570319	0.0302323493504512	0.0277414699187477	0.0240345380044789	0.0245074111332005	0.0387344857527607	NA	0.0325872988607729	0.0331576416812848	NA	0.0271321447714419	0.0289679993017998	0.0387886956259494	0.0273546204904656	0.02279994717039	0.0293464381875923
PC O-18:0;0/22:5;0	PC O-	GPL	MEM	40	5	0		0.0479736064478625	0.0461400993177315	0.041128866311293	0.0334733445831839	0.0392882204593301	0.0372535216407733	0.0400208320157831	0.0436377618997992	0.0404834711137817	0.0374096294064309	0.0446282039009439	0.0307938210955582	0.0334655784418884	0.0411373726398892	0.0341994829549124	0.0347318327994645	0.0364897552828601	0.0361201647315312	0.0374315847181557	0.035771835123116	0.037003806066285	0.0417168017713667	0.0322863279831854	0.0333373768648179	0.0342518355614877
PC O-18:0;0/22:6;0	PC O-	GPL	MEM	40	6	0		0.00694246460752745	0.00539349468948328	0.00513522062806807	0.00458576403225335	0.00858298768938982	0.00844194587244638	0.00705799268983028	0.00338842807655365	0.0106571687485434	0.00495890873283951	0.00586775720234067	0.00854454048762908	0.00537046634731947	0.0049641416805016	0.00449362200096298	0.00743051511327363	NA	0.00666631807858837	0.00724296046218066	NA	0.00990203716551892	0.00530548280222468	0.0110413013186797	0.00496908894976984	NA
PC O-18:0;0/24:4;0	PC O-	GPL	MEM	42	4	0		0.0161214857600388	NA	NA	NA	NA	NA	NA	NA	NA	NA	NA	NA	NA	NA	NA	NA	NA	NA	NA	NA	NA	NA	NA	NA	NA
PC O-18:1;0/14:0;0	PC O-	GPL	MEM	32	1	0		0.00150526800931381	0.00568066515523131	0.00145678899140319	0.00167736576201372	0.00140352308684776	0.00139715729659779	0.0057932422347687	0.00159882226429605	0.00218798603089868	0.00174527989656332	0.00382655286324823	0.00402377910481331	0.00179368218433739	0.00161787204738753	0.0016949309515991	0.00510296770094519	0.00540962014431417	0.00156724897524603	0.00231121558497296	0.00187853140309716	0.00401680075518255	0.00300982895673725	0.00334855399636432	0.00263836054005248	0.00333221210905212
PC O-18:1;0/15:0;0	PC O-	GPL	MEM	33	1	0		0.000175980112513273	0.000615671868314442	0.000350452647266299	0.000207474152038765	0.000267109710820354	0.000235024441752388	0.000538214141181182	0.00038647369807338	0.000362259241538936	0.000275455179031213	0.000350483102497641	0.000347802970492003	0.000382518189542661	0.00031265405547486	0.000268623916717429	0.000378702491422206	0.000452258476169109	0.000341799263671568	0.000968825438735166	0.000446499192948208	0.000337972910897006	0.00055989808915905	0.000329219044359136	0.000322009234155174	0.000388733338447943
PC O-18:1;0/16:0;0	PC O-	GPL	MEM	34	1	0		0.238487019262059	0.560775145377838	0.35105564773618	0.198339986530638	0.247103479549488	0.201776748517425	0.464975222838818	0.369119662118887	0.303946126546072	0.286356151576933	0.283480871102435	0.459260524611767	0.313906009730193	0.267929104310977	0.277364135082873	0.262631826076817	0.553868412419955	0.352102080686689	0.30521744709202	0.294244474344297	0.286293660490833	0.585891138791221	0.315326075078474	0.275192649394787	0.263431922161111
PC O-18:1;0/16:1;0	PC O-	GPL	MEM	34	2	0		0.00835534090357427	0.0134184862967038	0.0121413595117371	0.00380858213330152	0.0103746592287445	0.00854591884604998	0.00520597171120355	0.0125954425402739	0.0104661015501347	0.0091126798443879	0.0119345149187239	0.0117360580359278	0.01040095599778	0.0133446311362236	0.0124062890520105	0.00807239020191646	0.0146926208947996	0.0134875957500918	0.00682453232122493	0.013647422835064	0.0147428910851416	0.0152893322272751	0.0130899993216319	0.01465490950751	0.0126307253160515
PC O-18:1;0/17:0;0	PC O-	GPL	MEM	35	1	0		NA	NA	NA	NA	NA	NA	NA	NA	NA	NA	NA	NA	NA	NA	NA	0.000372063355094713	NA	NA	0.000834630193712847	NA	NA	NA	NA	NA	NA
PC O-18:1;0/18:0;0	PC O-	GPL	MEM	36	1	0		0.00157561988291608	0.00678945872802578	0.00350304185793317	NA	0.00195931292928178	0.0016105813858033	0.00585793995126413	0.00351857685219391	0.00241832148764025	0.00262773845928126	0.00331861980922233	0.00616922574429578	0.00380716490997526	0.00361435303945484	0.00354351324993495	0.00781295214557517	0.00612830934473057	0.00464013311612654	0.0129937066706378	0.00471756118600073	0.00437096392746651	0.00748794612232244	0.00379655117486085	0.00414211736114688	0.00409454611636371
PC O-18:1;0/18:1;0	PC O-	GPL	MEM	36	2	0		0.0252377656586947	0.0540606423704301	0.0321188389272792	0.00993832779207859	0.0240664598388796	0.0204588379247059	0.0231746896256452	0.0338024159097862	0.0247462839229252	0.0224166464766277	0.0414101803325645	0.0550698779010554	0.0322691102482746	0.0438875163078496	0.0366845589259544	0.0478034201876229	0.0619698204185639	0.0543592788451854	0.0575910764409444	0.0489670630846399	0.0484260505053609	0.0680802669913774	0.0424841930555834	0.0470594390928858	0.0459865409089678
PC O-18:1;0/18:2;0	PC O-	GPL	MEM	36	3	0		0.0212488704430417	0.0524928847119941	0.0295826166350045	0.0115509278606374	0.018061210037586	0.0195100746221856	0.0390448302106145	0.0330525246285914	0.0222913647750658	0.0232441278054242	0.0455510462818636	0.0532787104465247	0.0363119872903377	0.0424024499828146	0.0353272782123468	0.0407747710304821	0.0575497464179177	0.0478565963881317	0.0454794809366128	0.0460554711730888	0.0496098343272372	0.0727636793207763	0.0458163413206838	0.0447143858930999	0.0446002432467855
PC O-18:1;0/18:3;0	PC O-	GPL	MEM	36	4	0		NA	NA	NA	NA	NA	NA	NA	NA	NA	NA	0.00392160773691963	0.00280376146441854	NA	0.00213811907803938	0.00326484002966547	0.00229527844297568	NA	0.00206599148374192	0.00714043676748114	0.0037224619000041	0.00798520811808183	0.00568582369829078	0.00331292833160556	0.00384524639239249	0.0029551314701162
PC O-18:1;0/20:3;0	PC O-	GPL	MEM	38	4	0		0.0275879290584924	0.0460531194997845	0.034260002945841	0.0240408186812933	0.0279752618965348	0.023563496581192	0.0402850451140157	0.0425209365855861	0.0223300120805277	0.0245187670866972	0.0402290448568737	0.0308333604872559	0.031847990033231	0.0363755880080147	0.0348096858787803	0.0443898979108642	0.0374323838574762	0.0381835655257105	0.0480537972553518	0.0365535164015613	0.0376196261211556	0.0415933879735686	0.0281349505918781	0.0375155689499031	0.0375604419133981
PC O-18:1;0/20:4;0	PC O-	GPL	MEM	38	5	0		0.7627751439644	0.660073699541222	0.723075707214261	0.555078881521624	0.585171873469139	0.625652821706047	0.624991079489949	0.764237592304507	0.59181683287245	0.55031739840643	0.673469425022674	0.370202145465696	0.429223199034477	0.582594905742665	0.525079956607047	0.503649364306168	0.42671948364092	0.475988569483222	0.517057399865339	0.515604899705812	0.476402593524518	0.432466349807477	0.381865291327185	0.449387534111476	0.434178156444444
PC O-18:1;0/20:5;0	PC O-	GPL	MEM	38	6	0		0.024276080639418	0.00797631581801592	0.0195036098390672	0.0153792852706287	0.0164514420191568	0.0181689043426664	NA	0.024009452647106	0.0222470047031906	0.0168033547061533	0.0232096402683885	0.00683812505898989	0.0154853776465369	0.015348291580792	0.0096701427656775	0.00835361261733843	0.0111982002331114	0.0169633445349932	0.0211053155422799	0.0157427498902492	0.017237634540437	0.00924734452749651	0.007488607308122	0.0125939690144885	0.00759917334862395
PC O-18:1;0/22:3;0	PC O-	GPL	MEM	40	4	0		NA	NA	NA	0.00305876899212279	NA	NA	NA	NA	NA	NA	NA	NA	NA	NA	NA	NA	NA	NA	NA	NA	0.00269902021535423	NA	NA	NA	NA
PC O-18:1;0/22:4;0	PC O-	GPL	MEM	40	5	0		0.0440575739393547	0.0509199062895212	0.044507075994703	0.0275963094610595	0.0339199201462838	0.0362507457643041	0.0553483256097795	0.0485528470613515	0.0335997838870361	0.0323722889808181	0.0396312665728171	0.0332752737057587	0.0258527972494371	0.0345512692131944	0.0284133620806552	0.0322475213759623	0.0397848126282664	0.0274740840064264	0.0218923152830017	0.0327204983179416	0.0329709134922168	0.0394348998492186	0.0278314255273396	0.0282021394401836	0.0307401596265347
PC O-18:1;0/22:5;0	PC O-	GPL	MEM	40	6	0		0.122002621201005	0.0915843772654528	0.107948956656806	0.0780199011374985	0.0983308734215618	0.10005215432859	0.0782854205474243	0.105271104117433	0.093737386862023	0.0815479344305372	0.110277821077988	0.0636572615936542	0.0817891812391965	0.103505440221866	0.0945379913300718	0.107333336038348	0.0911017463087856	0.0809652394676656	0.0862444453376495	0.0988191350069051	0.095582204288912	0.0808185598687663	0.0672088080219154	0.0939411446405178	0.0905934021957121
PC O-18:1;0/22:6;0	PC O-	GPL	MEM	40	7	0		0.0474605819553053	0.033960889737591	0.0379861718010789	0.0302568926561195	0.0429649847054459	0.0473591135259413	0.0201646766429768	0.0415056517812477	0.0248460930831075	0.042811319189397	0.0468748219156526	0.0230913293559392	0.0159660974780202	0.04549876877679	0.0239391186585745	0.0204938235489743	NA	0.0291163368219432	0.065248394389536	0.0223853468426864	0.0344102481861979	0.0147116732482821	0.0396237567253235	0.0323993375438704	0.0279158154376945
PC O-18:2;0/14:0;0	PC O-	GPL	MEM	32	2	0		NA	NA	NA	0.00983336438322044	NA	NA	0.0304145877611727	NA	NA	NA	0.00124776041861593	NA	0.00529253958537846	NA	NA	0.000840017536554108	NA	NA	NA	NA	NA	NA	NA	NA	NA
PC O-18:2;0/16:0;0	PC O-	GPL	MEM	34	2	0		0.0124029546252178	0.039644146491253	0.0242043654496097	0.0447399359717747	0.0160826532079877	0.0160952563616147	0.114763187437475	0.0251006717928755	0.0176740673922469	0.0212295470051001	0.0208842535171732	0.0310033541966264	0.0401483596625883	0.0261813144873112	0.0239624988340582	0.0132572658477072	0.0387675013258263	0.0299054660282056	0.0110943018287017	0.0255722527325326	0.0266678993617408	0.0357914596332284	0.026033230740282	0.023653166364393	0.026070725980824
PC O-18:2;0/16:1;0	PC O-	GPL	MEM	34	3	0		NA	NA	0.00196887223968072	0.00300899399657809	NA	NA	0.00322346484157329	0.000801912410016383	0.000721438506760836	0.000888059803464284	0.00160563730136982	0.00143345952026544	0.00408716719103472	0.00160332748740837	0.00163121169354421	0.000612704414548224	0.00188242303862875	0.00189536643904818	NA	0.00144347130007512	0.00317575136190351	NA	0.00125126298515227	0.00282358399851427	0.0012337299344151
PC O-18:2;0/18:0;0	PC O-	GPL	MEM	36	2	0		0.00409393333133573	0.012933104436626	0.00687133663090322	0.0183088037660721	0.00459375344409268	0.00394551674379359	0.0617565684246522	0.00587315381027948	0.00515371553273275	0.00572771436285653	0.00617573057645645	0.00885171442928522	0.0159198939511581	0.00767235324134629	0.00529834614039844	0.0115557266075257	0.0108334784764998	0.00676712997491055	0.0140236889061843	0.00616735730445349	0.0053553033305249	0.011468297808916	0.00544837109114738	0.00538507846187392	0.00656428272961254
PC O-18:2;0/18:1;0	PC O-	GPL	MEM	36	3	0		0.0080025108782409	0.0164615863620181	0.00959551398829612	0.0130010143245429	0.00816103808585058	0.00682161744788444	0.0266408717948482	0.0106132245170916	0.00768461727819177	0.00993980597953828	0.0134000435541932	0.0127556984385683	0.0149582717771987	0.0146964955691693	0.0111418976167342	0.0158080139094123	0.0164186307281061	0.0137494997631077	0.011928126610062	0.0152846354366346	0.0151779513477189	0.0203290029359569	0.0127235604775889	0.0127116972445017	0.0166250591132032
PC O-18:2;0/18:2;0	PC O-	GPL	MEM	36	4	0		0.00595759793325525	0.0184199868308368	0.0150472574263284	0.0248653098998133	0.00500848706561025	0.0100743008548142	0.0263244113202041	0.0131745924496562	0.0118194322771649	0.0120156783961157	0.0214194507889735	0.0245488144208874	0.0163100296660926	0.0240578552763306	0.0201750275354472	0.0243623351234129	0.0189867016714934	0.0293458274145494	0.0114927297916672	0.0214819736874185	0.0251006684542587	0.0337643497139738	0.0176716911633096	0.0236216658814657	0.0201073531503766
PC O-18:2;0/18:3;0	PC O-	GPL	MEM	36	5	0		NA	NA	NA	NA	NA	NA	NA	NA	NA	NA	NA	NA	NA	NA	NA	NA	NA	NA	NA	NA	0.0020947033243924	NA	NA	NA	NA
PC O-18:2;0/20:2;0	PC O-	GPL	MEM	38	4	0		NA	NA	NA	0.000827052004268547	0.000899114634588202	NA	0.00209718653971143	NA	NA	NA	NA	NA	NA	NA	NA	NA	NA	NA	NA	NA	NA	NA	NA	NA	NA
PC O-18:2;0/20:3;0	PC O-	GPL	MEM	38	5	0		NA	0.020612976063302	0.017818812455699	0.0259264727661624	0.0118536401583115	0.0110753201506643	0.0294255260829054	0.0211697121766043	0.0142731405669259	0.0138804080209408	0.0218173231601756	0.0156222117235142	0.0223077732582823	0.0223936250225508	0.0235420326446669	0.0264430637503248	NA	0.013720917742101	NA	0.0178620483262906	0.0180872541593769	0.00909883055063383	0.0133593302975846	0.0180177182210535	0.0166900416666861
PC O-18:2;0/20:4;0	PC O-	GPL	MEM	38	6	0		0.175989843564335	0.201202836308855	0.189261875658633	0.147377185349631	0.140808732938074	0.155064574695557	0.21343219616811	0.201752416129629	0.130704321744345	0.132848614446688	0.175672455674687	0.0899901663581001	0.122772676439662	0.169864313334015	0.129347230230949	0.156221456178801	0.100297372224418	0.116741835849929	0.0601550773881023	0.134142344271994	0.124543522466438	0.099303578165928	0.0952368492723652	0.101344437813862	0.109229219337602
PC O-18:2;0/20:5;0	PC O-	GPL	MEM	38	7	0		0.0113150090008736	NA	NA	NA	NA	0.00893036740016073	0.0277251704197287	NA	NA	NA	NA	NA	NA	NA	NA	NA	NA	NA	NA	NA	0.00756713271705416	NA	NA	NA	0.0141668457914415
PC O-18:2;0/22:4;0	PC O-	GPL	MEM	40	6	0		0.00573321546157389	0.0233236882004989	0.0147913083175023	0.0155990997266899	0.00686330255758766	0.00777312096144844	0.0231528646973592	0.0191917443052281	0.00645692284386166	0.00691533208218551	0.0143489792792381	0.00977398907987013	0.0040906759105476	0.016639546804381	0.0052757249522422	0.0118928750438968	0.0103844681116683	0.015609076466567	NA	0.0136645601896223	0.0115154562111641	0.0123501143099218	0.00983680558837163	0.0119187508345441	0.00618120508969154
PC O-18:2;0/22:5;0	PC O-	GPL	MEM	40	7	0		0.0565451980869756	0.0502055374683274	0.0568001010817054	0.0505691181280074	0.0442734049993275	0.0358086857436571	0.0556871096767442	0.0566187284701825	0.0557792429393777	0.0401119532431703	0.0491380270670249	0.0360480964214394	0.0460834042105898	0.0485094472043626	0.0563894289846137	0.0616119231858773	0.0630498612556753	0.048335154762723	NA	0.0647016522719557	0.0617207887218632	0.0597559426922918	0.0227298983487827	0.0385374592167141	0.035648464347464
PE 14:0;0_18:0;0	PE	GPL	MEM	32	0	0		0.00113973444245709	0.00525110704449458	0.0026070337174308	0.0020902135757488	NA	NA	NA	0.00343213479421553	NA	0.00300983449868058	0.00284267767323684	0.00364465438211243	0.00255681930840656	0.00257648565226769	NA	NA	0.00557539354364138	NA	NA	NA	NA	0.00524641740298306	NA	0.00215418968957062	0.00260301103905782
PE 15:0;0_17:0;0	PE	GPL	MEM	32	0	0		NA	NA	NA	NA	NA	NA	NA	NA	NA	NA	NA	NA	NA	NA	NA	NA	NA	NA	NA	NA	NA	NA	NA	NA	0.000397505028298297
PE 15:0;0_22:4;0	PE	GPL	MEM	37	4	0		NA	NA	NA	0.0168776697423779	NA	NA	NA	NA	NA	NA	NA	NA	0.0149871606600184	NA	NA	0.0139114982391378	0.0170564667257824	NA	0.0135662946667044	NA	NA	NA	NA	NA	NA
PE 15:1;0_24:5;0	PE	GPL	MEM	39	6	0		NA	NA	NA	NA	NA	NA	NA	NA	NA	NA	NA	NA	NA	0.00218178806415835	NA	NA	NA	NA	NA	NA	NA	NA	NA	NA	NA
PE 16:0;0_16:0;0	PE	GPL	MEM	32	0	0		0.0108276137667763	0.0166260329157453	0.00997609317177413	0.00971635915162789	0.0114242608562257	0.0102519508025375	0.0163709717386759	0.0111051241404412	0.0137834170713748	0.0091331162589644	0.00745119699081953	0.0140900969736983	0.00949000343812534	0.00716994284068998	0.0108599272612718	NA	0.0155359263872858	0.0119133386019683	NA	NA	NA	0.0153785995995297	NA	0.00679952744903779	0.00681760506495445
PE 16:0;0_16:1;0	PE	GPL	MEM	32	1	0		NA	NA	0.00582966691995896	NA	0.0071179847751184	0.00529036617503523	NA	NA	NA	NA	NA	NA	NA	NA	0.0064242195274826	NA	0.0106990713282711	0.00687764950687338	NA	NA	NA	NA	NA	NA	NA
PE 16:0;0_17:1;0	PE	GPL	MEM	33	1	0		0.0867559927854509	NA	NA	NA	NA	NA	NA	NA	NA	NA	NA	NA	NA	NA	NA	NA	NA	NA	NA	NA	NA	NA	NA	NA	NA
PE 16:0;0_18:0;0	PE	GPL	MEM	34	0	0		0.0407324251602948	0.0577918571680519	0.0462887360228462	0.0417306816747679	0.0394120678597425	0.0361372082730718	0.0442186449900936	0.0448194198852561	0.0493411715236039	0.0411999810099976	0.0405637716617354	0.0491333206618685	0.0362481953529441	0.048279611632371	0.033392095459946	0.0398251767781821	0.0563173567727461	0.0367431341819879	0.0563461329604635	0.0377102762820629	0.0374472099191932	0.056614303280158	0.0330269873082814	0.0394454056748757	0.0377422515212551
PE 16:0;0_18:1;0	PE	GPL	MEM	34	1	0		0.152616665241304	0.260709568487719	0.169908459889282	0.12615135901987	0.145400581494431	0.132551595407807	0.197342984391575	0.177649999963946	0.177933700658165	0.151359720813524	0.153007352783764	0.229522574315137	0.15098432180297	0.151015054449507	0.140224227470625	0.138251249904473	0.261545093206316	0.170919202195795	0.147388518769173	0.14629954687184	0.143782148043223	0.270704733354361	0.161983453704604	0.159790386846536	0.146383718139566
PE 16:0;0_18:2;0	PE	GPL	MEM	34	2	0		0.0350017644259268	0.0974044901658585	0.054855135618145	0.0290171765407043	0.0350043994621313	0.0333514319294147	0.0759640507706657	0.061247230248605	0.0492916034599074	0.0513023087949548	0.0429761419874577	0.0899709395036215	0.0511311020403472	0.0411012571931157	0.0398422908659143	0.0410594977443166	0.10833810839368	0.0553618161041693	0.0512316411561849	0.0452896030046042	0.0472117568790596	0.121560886637872	0.0634022592869982	0.0483455549741495	0.0518345881767658
PE 16:0;0_18:3;0	PE	GPL	MEM	34	3	0		NA	NA	NA	NA	NA	NA	NA	NA	NA	NA	NA	NA	NA	NA	NA	NA	NA	NA	NA	NA	NA	0.00475333872529259	NA	NA	NA
PE 16:0;0_19:1;0	PE	GPL	MEM	35	1	0		0.0278747082091064	0.0122798531164653	0.00938804044534289	0.00705260777166957	0.00799823753430733	0.00676101587254254	NA	0.00812526925442841	0.0110394032990495	0.0113661896272583	0.0100840813737208	0.0108234289062443	0.00669552168299187	0.0109580580953545	0.0101703083463095	NA	NA	0.00813120551191493	NA	0.00859895006999065	NA	0.0116529849070578	0.00874470161238242	0.00992644073904566	0.009622223047624
PE 16:0;0_20:1;0	PE	GPL	MEM	36	1	0		0.0127710318008415	0.0228806960678284	0.0160409082078656	0.0114378524477085	0.0136686672546748	0.0105900351134739	0.014645072847998	0.0161163786665466	0.015119945014023	0.014944923378588	0.0146433577493489	0.0200429761324636	0.0131113963295348	0.0180337416299056	0.0126494436848326	0.0179900201774223	0.022340009566252	0.0135630922981935	0.024199002115177	0.0147141097625508	0.0167323684783611	0.0269010950706705	0.0135720852457764	0.0160145866523811	0.0127913765624145
PE 16:0;0_20:2;0	PE	GPL	MEM	36	2	0		0.0140066496297808	0.0323956522999524	0.0194506421938941	0.0127602201828418	0.0135886810610712	0.0129725430478409	0.0236903831356906	0.0202055149037046	0.0199046663139184	0.0190178557654829	0.016656403993367	0.0238566861720517	0.0155117146345858	0.0203865921103691	0.0135690926419973	0.0178707783560764	0.0278844354964017	0.0153365057263565	0.0282681789939355	0.0124656713338371	0.0138104906029381	0.0324116775398478	0.0166061839890373	0.0139466951171259	0.0138801385766
PE 16:0;0_20:3;0	PE	GPL	MEM	36	3	0		0.0257823874009684	0.0445107529585477	0.0322267908466109	0.0222915000627545	0.026128827486344	0.020156328475467	0.0350188060107595	0.0299497890047075	0.0318384931329761	0.0332846483704482	0.0272296129133421	0.0403496337926777	0.0259349988968284	0.0262588727795093	0.0229249419528746	0.0284888207699372	0.0435606447326218	0.0296729774673862	0.0366076172101239	0.0270962381649425	0.0234100711980534	0.0451803697746667	0.0276747645484653	0.0277460977856788	0.0256277787492886
PE 16:0;0_20:4;0	PE	GPL	MEM	36	4	0		0.259466677301171	0.321104088156343	0.307615632843272	0.236326929969026	0.270132087396932	0.241212322693969	0.258598070245669	0.309750353889804	0.343219769141313	0.299501792624472	0.234722047716795	0.273593312343916	0.226898882669196	0.232704649093958	0.229798297622873	0.208959417538467	0.294306465140957	0.228321428711001	0.228888885544335	0.222163211864235	0.203492120128068	0.275292059380989	0.229726217597184	0.224362063781866	0.201013361852898
PE 16:0;0_20:5;0	PE	GPL	MEM	36	5	0		NA	NA	NA	NA	NA	NA	NA	NA	NA	NA	NA	NA	0.00121361051142902	NA	NA	NA	NA	0.00135987572426105	NA	NA	0.00296834060466774	NA	0.00501191926962135	0.00336701452938714	NA
PE 16:0;0_22:4;0	PE	GPL	MEM	38	4	0		0.0972007385657171	0.151488368370966	0.102239794789262	0.09573238948957	0.0956661688172376	0.0823996682713043	0.109834242322092	0.101340015184673	0.107041330166366	0.100167280552465	0.097662656520331	0.118696527642844	0.0758884009572949	0.090675405540461	0.0820547978450323	0.177336385678785	0.132167410253767	0.0810026534752143	0.320409752257701	0.0919226442493469	0.08868619846226	0.165978696771936	0.0886238501727186	0.0908166894412712	0.105816615556469
PE 16:0;0_22:5;0	PE	GPL	MEM	38	5	0		0.154604003235907	0.158764773900263	0.141232537562025	0.117306203868773	0.123788412530273	0.122842852113145	0.12431056568394	0.130442913512217	0.161106502812913	0.149373823442534	0.137554716356006	0.131653762358849	0.113043449977186	0.14059875027088	0.114917211026932	0.121240955630403	0.152820478450529	0.124940605413204	0.119068584465755	0.123373455874298	0.148207842981974	0.163686655978093	0.121725083641536	0.141399156306276	0.123722975502088
PE 16:0;0_22:6;0	PE	GPL	MEM	38	6	0		0.0673892949877162	NA	0.0646170662874437	0.0648646725984582	0.0667853470491411	0.056014437429794	0.0380124498044624	0.0557391718464999	0.0734686037999154	0.0636522596670927	0.055824236951642	0.0413400625440818	0.0403596030999571	0.0511838944192087	NA	0.0455804572895423	0.0608710248196042	0.0427488413225441	0.0615594825853006	0.0499827453147883	0.049025896676972	0.046268115388618	0.0424818892513362	0.0493177359013597	0.043296073356491
PE 16:1;0_17:1;0	PE	GPL	MEM	33	2	0		NA	NA	NA	NA	NA	NA	NA	NA	NA	NA	NA	NA	NA	NA	NA	NA	NA	NA	NA	NA	NA	NA	0.0336990638007774	NA	NA
PE 16:1;0_18:0;0	PE	GPL	MEM	34	1	0		0.0178117328804107	0.0206979723343863	0.0166478392471343	0.0152113193353704	0.01747675420675	0.0139356909762827	0.0134592389329354	0.0177190851245041	0.0204121170123999	0.0168752184012803	0.0218166798757599	0.015932353870433	0.0167921161572702	0.0230361922363513	0.0189257148727965	0.0217160423465067	0.0161278755364716	0.0204840062214266	0.0272698708249879	0.0214271944673702	0.0242456863166015	0.019614031276117	0.0206557462859818	0.0241929708573903	0.0222989166045563
PE 16:1;0_18:1;0	PE	GPL	MEM	34	2	0		0.0112950252022609	0.0145718307828407	0.011839405917626	0.00958680283027935	0.00901054218114739	0.00895278341182053	0.0133074243139255	0.0116022204822205	0.0110284474870238	0.00866132214569777	0.0106159748519775	0.0147500426151496	0.0102613426931094	0.0127132455355571	0.0119663968259928	0.0103726815380763	0.0211532565082445	0.0125288091584418	0.00734246244940329	0.0118090515206258	0.0132000941659649	0.0206152815284792	0.0131536814175628	0.0134193840395571	0.014594548578332
PE 16:1;0_18:2;0	PE	GPL	MEM	34	3	0		NA	NA	NA	NA	NA	NA	NA	NA	NA	NA	NA	NA	NA	NA	NA	NA	NA	NA	NA	NA	NA	0.0051964365406402	NA	NA	NA
PE 16:1;0_20:0;0	PE	GPL	MEM	36	1	0		NA	0.00223386621021912	NA	NA	NA	NA	NA	NA	NA	NA	NA	NA	NA	NA	NA	NA	NA	NA	NA	NA	NA	NA	NA	NA	NA
PE 16:1;0_20:1;0	PE	GPL	MEM	36	2	0		NA	0.00172896028656488	NA	NA	NA	NA	NA	NA	NA	NA	NA	0.0017045237364993	NA	NA	NA	NA	NA	NA	NA	NA	NA	NA	0.00104068760524302	0.00136989209319644	NA
PE 16:1;0_20:2;0	PE	GPL	MEM	36	3	0		NA	NA	NA	NA	NA	NA	0.00120997649778259	NA	NA	NA	NA	NA	NA	NA	NA	NA	0.00214118175091356	NA	NA	NA	0.00323928207600079	0.00635808859692702	NA	0.00284157730679796	NA
PE 16:1;0_20:3;0	PE	GPL	MEM	36	4	0		NA	0.00930424623852864	NA	NA	NA	NA	NA	NA	NA	NA	0.00964521258272232	NA	0.00955151724723696	0.0105418672411569	NA	NA	NA	0.0118445919524778	0.00673538106946286	0.0107310410250097	0.0106644661234105	0.013126593327037	0.00852680718836373	0.0102645779487952	0.00885435348503255
PE 16:1;0_20:4;0	PE	GPL	MEM	36	5	0		NA	NA	NA	NA	NA	NA	NA	NA	NA	NA	NA	NA	0.00603242882858501	NA	NA	NA	0.0407133355644881	0.00702415906115172	NA	0.00797523816063626	0.0149100612831017	0.0638514212669782	0.0207905073841245	0.0172675332551548	0.0241216438765516
PE 16:1;0_22:3;0	PE	GPL	MEM	38	4	0		NA	NA	NA	NA	0.0193742589116898	NA	NA	NA	NA	NA	NA	0.0202175858274048	NA	NA	NA	NA	0.0179620882777051	NA	NA	NA	NA	NA	NA	NA	NA
PE 16:1;0_22:4;0	PE	GPL	MEM	38	5	0		NA	NA	0.0282547549350425	0.0235305814833653	0.0242383536838546	NA	NA	0.0296069439269108	NA	NA	0.0218817572155993	0.0309924313479738	0.0234940360455631	0.0245603889180399	0.0219308657896123	0.0270000945730038	0.0431409416507038	0.024647220507871	0.0118206008306411	0.0219440657389015	0.0259797293524314	0.0490910879061819	0.0262683676276489	0.0258025330931864	0.026106226218291
PE 16:1;0_22:5;0	PE	GPL	MEM	38	6	0		0.0324160772986085	0.0416057369499397	0.0334876624476308	0.0266809254130225	0.0323686075747779	0.0304723926465311	0.0137838672485274	0.0267017377358426	0.0305342457257882	0.0313457775805662	0.0300212522090165	0.0193716152338871	0.0229339402279479	0.0311782620898284	0.0575914225739184	0.0227880630415052	0.0468047555983745	0.0251942771913123	0.0106901220667723	0.0260012933899269	0.0286694772343979	0.0405458138635955	0.0247121272480815	0.0289884872373916	0.0263175205330743
PE 16:1;0_22:6;0	PE	GPL	MEM	38	7	0		NA	NA	NA	NA	NA	NA	NA	NA	NA	NA	NA	NA	NA	NA	NA	NA	0.00872799432760475	NA	NA	NA	NA	0.0166413173310533	NA	NA	NA
PE 17:0;0_18:1;0	PE	GPL	MEM	35	1	0		0.0664043815193186	0.0112699046856404	0.0148522485294879	0.0131885651280497	0.0134062000282458	0.00934954900708457	0.0152406097627156	0.0112574604678149	0.0105822608000253	0.0133249494985796	0.0171028452980763	0.0104050586780943	0.00935275951723295	0.0143501437800139	0.0102135070104036	0.0192247238448353	0.0189075399583504	0.0130637825796745	0.0205868549559111	0.0130614938493937	0.0200131415154583	0.012932604353417	0.0120892311077637	0.0148205031157166	0.0137251023832874
PE 17:0;0_18:2;0	PE	GPL	MEM	35	2	0		0.00408320162077526	0.0104620032577568	0.00735197819171233	0.00435725387957807	0.00572141940739493	0.00501392316005636	0.0097074799521708	0.00810771078188656	0.0116579725122606	0.00665375002992583	0.00772134860173639	0.0685720079816814	0.00673962959256467	0.0571789908803673	0.00687206176710344	0.0130929913239444	0.0137533931045313	0.00464359995146917	0.0599339105984286	0.0365096521672872	0.00542672471952079	0.0112580402606395	0.034456436011953	0.00673436365700462	0.00701507035404353
PE 17:0;0_20:2;0	PE	GPL	MEM	37	2	0		0.00210209381922168	NA	0.00193656002067232	NA	NA	NA	NA	NA	NA	NA	NA	NA	NA	NA	NA	NA	NA	NA	NA	NA	NA	NA	NA	NA	NA
PE 17:0;0_20:3;0	PE	GPL	MEM	37	3	0		0.00579435411331896	NA	0.00484385160505134	NA	NA	NA	NA	NA	NA	NA	0.00685633604959421	NA	NA	NA	NA	NA	NA	NA	NA	NA	NA	NA	NA	NA	NA
PE 17:0;0_20:4;0	PE	GPL	MEM	37	4	0		0.0831667085716955	0.0722303266248119	0.0847398860984972	0.0618539645481138	0.0829322361261903	0.0718063452693922	0.0649611845541151	0.0777009009023345	0.0986100881699081	0.0870976421314736	0.0697604427042589	0.0542729831016857	0.0444501437568228	0.0678132360181116	0.0621656113321277	0.0445841734812748	0.0425899671059504	0.0609532115872173	0.0511756857059538	0.0661795286991759	0.0590224556946686	0.0575766461516935	0.0611192900408196	0.0691797679592678	0.0599964437560608
PE 17:0;0_22:4;0	PE	GPL	MEM	39	4	0		0.0161561335226526	0.0128338455190528	0.0175756917727539	0.0124746777906669	0.0157310359627671	0.0139064647945902	0.0127253119080633	0.0141184810191089	0.0194684609435529	0.0187741647202309	0.00963627188947086	0.014849962105746	0.0124213472533543	0.0109078307546162	0.0129426288774353	0.00409894937834827	0.012770999686756	0.0110003827788578	0.0110105993346604	0.00888435578925498	0.0129019884255328	0.01100663399373	0.0125311676322441	0.01413349323262	0.0125947229874027
PE 17:0;0_22:5;0	PE	GPL	MEM	39	5	0		0.00827832550785264	0.0234365979562755	0.0299902291342325	0.00941180160535043	0.0241930669931276	0.0220309064400412	0.00538840784975195	0.00722286646712807	0.0131067106448472	0.0278173015267386	0.0104029440167919	0.00757505239225929	0.019086267383409	0.0280043892351073	0.00850990256703714	0.0247522257187085	0.00969108695881981	0.00911847429163415	0.0103975757348672	0.0252253249683407	0.022474213638998	0.0211467590255064	0.0080451437810021	0.0119086321225436	0.00960814357406638
PE 17:0;0_22:6;0	PE	GPL	MEM	39	6	0		0.0244644343416959	NA	0.0202409444547149	0.0186218533777139	0.0212776341921408	0.0176058883329908	NA	0.0128929261004574	0.022230369175469	0.0173080346390895	0.017135383967996	0.0103314000557453	0.0136101608490309	0.0161118095739377	0.0160747215186557	NA	NA	0.0140584017456739	NA	0.0198398629616613	0.000786380813278993	0.016848010095186	0.0127178925695254	0.0188605533320456	0.0143991992449378
PE 17:1;0_17:1;0	PE	GPL	MEM	34	2	0		0.000569750429279382	0.00114443999221213	0.000746953408810097	0.000566948689874623	NA	0.000486184190314923	0.00064730700016993	NA	0.000735082568987978	NA	NA	0.000574777945325443	NA	0.000518713625007265	0.00064323734242669	0.000995368248611867	0.000859793435709925	0.000790969969175529	NA	0.000551549128918384	0.000756880211005313	0.00109188502404133	0.00134967805032196	0.000720330399462202	0.00078950154849052
PE 17:1;0_18:0;0	PE	GPL	MEM	35	1	0		0.0213736382768385	0.00312071384975258	NA	0.00422202572900472	0.00459517733706896	0.00264010669721334	0.00426647782928762	0.00329753286995553	0.0040558075095854	0.00407375911553039	0.00669275698376677	0.00291454213798832	0.00311191182616368	0.00539271164888024	0.00448899133681601	0.00782065932409896	0.00494638692382677	0.00424389420039653	0.00826935462412066	0.00519804491555202	0.00700095858765431	NA	0.00358304623075353	0.00529472330401548	0.00507134329131648
PE 17:1;0_18:1;0	PE	GPL	MEM	35	2	0		0.024786769292992	0.0491924172945483	0.0421777755673546	0.0245762169946794	0.0293226539025357	0.027514934716299	0.0524945600343188	0.0445700465699108	0.0534906710564395	0.0339428160272314	0.043870230515124	NA	0.0364176090090221	NA	0.0439019380493759	0.0735305956369827	0.0774802339990147	0.0269531924928776	NA	NA	0.0278584154606926	0.0520494165180763	NA	0.0385554079468636	0.0353530338960655
PE 17:1;0_18:2;0	PE	GPL	MEM	35	3	0		NA	NA	NA	NA	NA	NA	NA	NA	NA	NA	0.00686596083261604	NA	0.00653578599820597	0.0133211148391593	NA	0.0208471509856219	NA	NA	NA	NA	NA	NA	NA	NA	NA
PE 17:1;0_20:5;0	PE	GPL	MEM	37	6	0		NA	NA	NA	NA	NA	NA	NA	NA	NA	NA	0.00976876255569179	NA	NA	0.00985146980443857	NA	NA	NA	NA	NA	NA	NA	NA	NA	NA	NA
PE 17:1;0_22:3;0	PE	GPL	MEM	39	4	0		NA	0.00728551932605656	NA	NA	NA	NA	NA	NA	NA	NA	0.00566112032620876	NA	NA	0.00558033425109889	NA	NA	NA	0.00582981739845232	NA	0.00589598748350666	NA	NA	NA	NA	NA
PE 17:1;0_22:4;0	PE	GPL	MEM	39	5	0		NA	NA	NA	NA	NA	NA	NA	NA	NA	NA	NA	NA	NA	NA	NA	NA	NA	NA	0.00328007733969194	NA	NA	NA	NA	NA	NA
PE 17:1;0_22:5;0	PE	GPL	MEM	39	6	0		NA	NA	NA	NA	NA	NA	NA	NA	NA	NA	NA	NA	NA	NA	NA	NA	NA	NA	NA	NA	0.013194194542829	NA	NA	NA	NA
PE 18:0;0_18:1;0	PE	GPL	MEM	36	1	0		0.645306463575548	0.74542522300995	0.623669453123526	0.571433068589978	0.568188013206554	0.538282493596726	0.605419797280245	0.616542812637794	0.659460666385768	0.573910012603341	0.70366918193615	0.705859391953261	0.543555246147013	0.701045920693631	0.566444433413697	0.622485084924051	0.784962213893631	0.610847852400168	0.661585278938517	0.5726043951847	0.62221999787671	0.816976578578339	0.560749141540662	0.658722994854499	0.546240355939214
PE 18:0;0_18:2;0	PE	GPL	MEM	36	2	0		0.303282957526643	0.58245295980866	0.383172651378142	0.256077181549363	0.285470837397694	0.28725199792533	0.457288559177268	0.421426485648597	0.424601740243267	0.374751345183293	0.384844398553277	0.529958013307262	0.364372941232178	0.369903757363942	0.338243063976299	0.35310138775912	0.605347938806936	0.393569230002976	0.336871762148135	0.348450005853245	0.375810654340987	0.629527738075178	0.396223185652169	0.383090446334251	0.337277618713357
PE 18:0;0_18:3;0	PE	GPL	MEM	36	3	0		0.0037817588928885	0.00782971474596578	0.00457598843570762	0.00339311658129304	0.00256889516800945	0.00463455510041022	0.00704484806355566	0.00586418548623583	0.00726397078339255	0.00499473745966701	0.00640445131056483	0.00815978516115455	0.00416261511692076	0.00698604709022831	0.00468119957636829	0.00532639766735778	0.0110976149634225	0.00631312702617942	0.00849169930300708	0.0066271638483872	0.00844506114903235	0.0103172500416787	0.00637648588389731	0.008208266239443	0.00767505666030129
PE 18:0;0_19:1;0	PE	GPL	MEM	37	1	0		0.0317976182938523	NA	NA	NA	0.00483660223597255	0.00480113384764779	NA	NA	NA	NA	0.00556262676129164	NA	NA	0.00853534950831267	NA	NA	NA	NA	NA	NA	NA	NA	NA	NA	NA
PE 18:0;0_20:1;0	PE	GPL	MEM	38	1	0		0.00652073042601463	NA	0.00687152889888884	NA	0.00642311386610317	NA	NA	NA	NA	NA	NA	NA	NA	NA	NA	NA	0.00769516682293093	NA	0.0137336985666677	NA	NA	0.00612604379984251	NA	NA	NA
PE 18:0;0_20:2;0	PE	GPL	MEM	38	2	0		0.0166999756206564	0.0228668305600511	0.0117570223630857	0.013307599116249	0.0168752148420824	0.0143336805233592	0.0133260907081576	0.01955754456345	0.0172035834203281	0.0151730881427696	0.0175341434956161	0.0130395036094124	0.0144709902409835	0.0160158825465968	0.0123641627309875	0.0168296501587195	0.0201314662204854	0.0162382127118108	NA	0.0128572756329379	0.0114537133585337	0.0227462609524355	0.0124375166155565	0.0129161808169296	0.00850335648299355
PE 18:0;0_20:3;0	PE	GPL	MEM	38	3	0		0.202006325344996	0.243126756501208	0.225052718490793	0.184530006831432	0.205429032951272	0.187101920155456	0.193227669764446	0.230736367346447	0.284767159840203	0.228441388640635	0.216668729531958	0.215173853774834	0.177879124282082	0.205753428178145	0.184998273261187	0.196893295751946	0.224958414580368	0.199533654503458	0.198165600236824	0.186825935692346	0.185168913724214	0.233177326310467	0.190833714904667	0.196791052124722	0.172950443262564
PE 18:0;0_20:4;0	PE	GPL	MEM	38	4	0		4.19804986417791	4.02409265327699	4.09403618841031	3.64543317497014	3.89219233601098	3.67491112164682	3.33576365106127	4.23568313149435	5.0848737409161	4.37670029670653	3.75387252761808	3.33969602550188	3.22832340787075	3.72280235851815	3.30695440345382	3.20725442768442	3.41773232178968	3.30153993940346	3.23363503633511	3.41811375311303	3.00455788809605	3.47386357449243	3.23262864831259	3.46359883012604	2.99294789963229
PE 18:0;0_20:5;0	PE	GPL	MEM	38	5	0		0.0501314606882432	0.044028502054205	0.0455232691051217	0.041407869852564	0.0416622578622136	0.0433375179622022	0.0339748518685923	0.0433306141876052	0.064402371391419	0.0519004443186619	0.0377332319013083	0.0331768140183066	0.0317650605146194	0.0482834284024928	0.0350895452060751	0.0332262252239163	0.0385427963300195	0.0333552155347624	0.0549041223580072	0.0361561992456014	0.0313800215721004	0.0339098425227921	0.0324957222626568	0.0380180662646653	0.0402152083919351
PE 18:0;0_22:4;0	PE	GPL	MEM	40	4	0		0.293263860391828	0.293247842959169	0.257363091289559	0.230176821940865	0.261178843517652	0.236102427848872	0.224657111763405	0.265066033646922	0.328906989747405	0.271864899503291	0.249300001683467	0.171106196737616	0.199243131025175	0.241434000119078	0.207271796080804	0.209635887607754	0.198856850664641	0.210573123119057	0.228293745186307	0.204802625417795	0.144710071234362	0.277445469440664	0.203251338880468	0.155818624038321	0.196645072934417
PE 18:0;0_22:5;0	PE	GPL	MEM	40	5	0		0.390112929890593	0.247562087501175	0.33500399764705	0.333623612452243	0.365520651706133	0.289154723133449	0.184152173549119	0.277592771539691	0.408159997891155	0.350722472102464	0.330220541842739	0.221756685672383	0.232575478615257	0.351922386305448	0.286595639718667	0.246306275509197	0.232456315138448	0.256153413301744	0.252557292365984	0.283061439088868	0.259581553741086	0.227677967787977	0.228710949843961	0.307673389758284	0.252055932272136
PE 18:0;0_22:6;0	PE	GPL	MEM	40	6	0		0.383979604547604	0.139921602498338	0.25425558619044	0.313129861243955	0.342386167737674	0.271449470342882	0.116388477409893	0.214299339424077	0.383696505921055	0.287732815165176	0.234742986144461	0.121304586999114	0.160044636786776	0.246740647727377	0.194228657759586	0.169846897361565	0.114904490793023	0.156358255349737	0.203718961048392	0.187431843868777	0.15391249437209	0.122339741818215	0.147759079263148	0.205236135243956	0.159020253367865
PE 18:1;0_18:1;0	PE	GPL	MEM	36	2	0		0.0964656206463364	0.181035900686173	0.113443678544214	0.0841794993641625	0.0923510702052118	0.0831838656892176	0.134629749711875	0.111090346109124	0.109680243659126	0.102522995323937	0.10728088380188	0.169166257737013	0.102263481657642	0.112194854798638	0.0963724424960572	0.0930187045247569	0.192542225224555	0.117716793390732	0.104894019104645	0.100332310031167	0.106846699171018	0.197173597533674	0.119632102673645	0.117879120179465	0.106799384926711
PE 18:1;0_18:2;0	PE	GPL	MEM	36	3	0		0.0356328740871102	0.0936595880362057	0.0497280694467736	0.0249768000869095	0.0354207892541386	0.0313799976052406	0.0779291181961097	0.0560654884726241	0.0431450634078498	0.0422020959831362	0.0422121274888867	0.0882210023182998	0.0483242437585319	0.0424030720063266	0.0368278772744856	0.0330053245788498	0.0957433678579907	0.0546324336825826	0.0337961605094314	0.0469399790109213	0.0457282602662294	0.101933644627657	0.0615873516138609	0.0516076213001319	0.0446263137336753
PE 18:1;0_18:3;0	PE	GPL	MEM	36	4	0		0.0116007501727075	NA	NA	NA	NA	NA	NA	NA	NA	NA	NA	NA	NA	0.00866497212054968	NA	NA	0.00980841797551972	0.010946885238062	NA	0.00899021874787109	0.00877463438801119	NA	0.00719693504162781	0.00877907875809751	0.0107212546196611
PE 18:1;0_19:0;0	PE	GPL	MEM	37	1	0		NA	NA	NA	NA	0.00189713931862304	0.0020268947546822	NA	NA	NA	NA	0.00236692876260753	NA	NA	NA	NA	NA	NA	NA	NA	NA	NA	NA	NA	NA	NA
PE 18:1;0_19:1;0	PE	GPL	MEM	37	2	0		0.00378334215858344	NA	0.0052506775534291	NA	NA	NA	NA	0.00702744143461409	NA	NA	NA	NA	NA	NA	NA	NA	NA	NA	NA	NA	NA	NA	NA	NA	NA
PE 18:1;0_20:0;0	PE	GPL	MEM	38	1	0		0.00779955972923088	NA	0.00789175526727849	0.0117677630290634	0.00796330681454522	NA	0.0138905606564124	0.014241718129164	0.0152142597428337	NA	0.0143725782160323	0.014909667320779	0.010093113185733	0.0184928817266047	0.0152022798903613	NA	0.00926160983672125	0.0139929878275801	NA	0.0126587702733412	0.0129308926003471	0.00772447844873521	0.0115231948774596	0.0126564402872197	0.0105890827024056
PE 18:1;0_20:1;0	PE	GPL	MEM	38	2	0		0.00722392392352985	0.0146238377071582	0.00583552290028215	0.00650148942804007	0.00826269768058912	0.00695153418695614	0.00820941878649791	0.00954987006727769	0.0066275066098222	0.00696231062842044	0.0088122552770621	0.0100217338119873	0.00956582480540237	0.00853241235137164	0.00662139669382669	0.00861999320897459	0.0163561979459956	0.00995518357790829	NA	0.00710497537637447	0.0074469250538393	0.0191884143856157	0.00838487074761909	0.00943696443504067	0.0061934794259049
PE 18:1;0_20:2;0	PE	GPL	MEM	38	3	0		0.00766953548426517	0.0198150514038647	0.0110876850684411	0.0080786584147352	0.00859155544168952	0.00772698655125235	0.0130027691682771	0.0125670741114844	0.00990345314910524	0.0105029395050534	0.00974363317806394	0.019984978300254	0.0101520751000739	0.00911137818999231	0.0082543140052343	0.0115419683447008	0.0207247596587721	0.0114800268987298	0.0122444048253201	0.00847668484024995	0.00953521545093936	0.0249061965625104	0.0104806444483922	0.00911827168295315	0.00932850687897493
PE 18:1;0_20:3;0	PE	GPL	MEM	38	4	0		0.0699463054375036	0.104784443710815	0.0751357593783909	0.060287948811427	0.062759101662426	0.0578217673593888	0.0868944983549502	0.0762634368580594	0.0893497899615583	0.0774713055618753	0.0673971194547885	0.0992373810719284	0.0687835000565923	0.0703278612734223	0.0614221470625423	0.0804945925765639	0.104553808949588	0.0741508994402977	0.0772729098773171	0.0695796294571027	0.0734674214950954	0.110987596649198	0.0726957918798742	0.07538379394562	0.0672757186740852
PE 18:1;0_20:4;0	PE	GPL	MEM	38	5	0		0.251693153668581	0.235003453742583	0.230617093825716	0.181470487728277	0.199269516940955	0.200246600807685	0.194490862633526	0.218646057566253	0.259787836310937	0.233489672203496	0.189380566215281	0.196945269904715	0.169949751700066	0.179864420311266	0.167566382773399	0.17396809201105	0.242924827532061	0.175392321760994	0.174065445061012	0.166372497555	0.166115052067371	0.257889165017005	0.178172098364536	0.180680476687225	0.159710193597213
PE 18:1;0_20:5;0	PE	GPL	MEM	38	6	0		NA	NA	NA	NA	NA	NA	NA	NA	0.00728174856393577	NA	NA	NA	NA	NA	NA	NA	NA	NA	NA	NA	NA	NA	0.00610749154733263	NA	NA
PE 18:1;0_22:3;0	PE	GPL	MEM	40	4	0		NA	NA	NA	NA	NA	NA	NA	NA	NA	NA	NA	0.0875441011366843	NA	NA	NA	NA	0.0860135319389451	NA	NA	NA	0.0512962001100083	NA	NA	0.0581694932760086	NA
PE 18:1;0_22:4;0	PE	GPL	MEM	40	5	0		0.0525777802146627	0.0650743850735963	0.0483269907869718	0.0438186583291259	0.0462428892177384	0.0369365527786914	0.0508409979792372	0.0478199864609829	0.0539401527998019	0.0430258773046704	0.0536460797607738	0.054810348376218	0.0439996762087283	0.0491631092865216	0.0410109657529921	0.0654461647720267	0.0755775515394071	0.0471022169910258	0.092799676820966	0.0420657714844084	0.049978680129764	0.0862363069457351	0.0419835713545234	0.0481928984649182	0.0491013998374451
PE 18:1;0_22:5;0	PE	GPL	MEM	40	6	0		0.0950979018414148	0.088228439230115	0.0925653766415066	0.0882867424267734	0.0982677024229272	0.0784144155032614	0.0619179384714892	0.0859148737496136	0.0992351593606008	0.0905678505625965	0.089345161848727	0.0775429237737481	0.0745279900918796	0.105468368705023	0.0763769829477971	0.0747548509520323	0.0981860766712053	0.0872715977213451	0.0810235267545088	0.0752658068611766	0.100439981260449	0.0999222823176304	0.0853306925349672	0.102689778630794	0.0876332734240175
PE 18:2;0_18:2;0	PE	GPL	MEM	36	4	0		0.0318704810009974	0.0409938299163615	0.0314526172479469	0.0226320591606306	0.0238008786088914	0.0218318345994923	0.034844206584472	0.029333478648984	0.0305859971399021	0.0243896757899637	0.0278464785021494	0.0433566045312897	0.0222036094547883	0.0240200514800243	0.0230716476399706	0.0301491490051904	0.0439516379934489	0.0356045221457619	0.037573614762644	0.0245207636094359	0.0316730020859788	0.0507816131716549	0.0306399919110793	0.0305469283178564	0.0292642076065578
PE 18:2;0_18:3;0	PE	GPL	MEM	36	5	0		NA	NA	NA	NA	NA	NA	NA	NA	NA	NA	NA	NA	NA	NA	NA	NA	NA	NA	NA	NA	0.0080828289774992	NA	NA	NA	NA
PE 18:2;0_19:1;0	PE	GPL	MEM	37	3	0		0.00138984256462927	NA	0.00145183126307528	NA	NA	NA	NA	NA	NA	NA	NA	NA	NA	NA	NA	NA	NA	NA	NA	NA	NA	NA	NA	NA	NA
PE 18:2;0_20:0;0	PE	GPL	MEM	38	2	0		NA	NA	0.00517501026920448	NA	NA	NA	0.00778651275773315	NA	NA	NA	NA	0.00962634814766599	NA	NA	NA	NA	NA	NA	NA	NA	0.00625283323195366	NA	0.00820142060166329	0.00821329884856278	0.00589873038396746
PE 18:2;0_20:1;0	PE	GPL	MEM	38	3	0		0.00267306413460914	0.0100656695569703	0.00510240397870537	NA	0.00369199645392127	0.00291649635810799	0.00810763564255155	0.00525509129131796	0.00392452555344356	0.00324839308388238	0.0044865237885967	0.010109930863264	0.00547303480919115	0.00388771676953814	0.00410816650018218	NA	0.0109217673092407	0.00588910624298666	NA	0.00475430410950837	0.00629878265704192	0.0113303519878899	0.00672001664659245	0.00543213409137191	0.00547755597789625
PE 18:2;0_20:2;0	PE	GPL	MEM	38	4	0		NA	0.0184965208273185	0.0103949795665222	NA	NA	0.00438727624870116	0.0130449309167612	0.00933653319739807	0.00796117766849531	0.00520589611614795	0.0092621578359779	0.0228385688429179	0.0135194843906108	0.00697255827763871	0.00594085870041436	0.00977857880703401	0.0247742530180796	0.00931871433022915	NA	0.00800137283914089	0.00939289769962116	0.0240077307398579	0.0139511079907523	NA	0.00821277898195863
PE 18:2;0_20:3;0	PE	GPL	MEM	38	5	0		0.00302765860784997	0.0131079420710772	0.00875826447360173	0.00448450905446632	0.00477500733042008	0.00428178063161697	0.0101358431985091	0.00764919962334437	0.00842208394314729	0.00625192818358586	0.00860848581720978	0.0102264959609451	0.00787174962480767	0.00589872460237741	0.0077890456858384	0.00716311474422295	0.0121371965563822	0.00916397228371527	0.0141729277414665	0.0063398410753046	0.00675327174836389	0.00934126175888683	0.00754615203289733	0.00412582221754949	0.00832410216061557
PE 18:2;0_20:4;0	PE	GPL	MEM	38	6	0		0.031021043099802	0.0460732898529468	0.0271833940219335	0.0231064829486341	0.022065570427897	0.0251819275156303	0.0162117165792272	0.0271366621683172	0.0283046543502268	0.0260206809446018	0.0299961218712627	0.019220081798952	0.019716805925896	0.0235856696116874	0.0362090929134109	0.0250371422645263	NA	0.0221108440367008	0.028140024647591	0.0234762106582259	0.0270131466717243	0.0407153703136381	0.0271642451913849	0.0265667974071915	0.0259952138579847
PE 18:2;0_22:4;0	PE	GPL	MEM	40	6	0		0.00949194777751856	0.00871101599455245	0.00903613486386712	0.010860873313158	0.00893117857613009	0.00969123038653702	0.00532453696947218	0.0116039106186543	0.012455912976094	0.00946869228685443	0.0144306485563712	0.00719460449371844	0.00733217705966643	0.00892076500874529	0.00678269378607606	0.0230853368901108	0.0144525322462363	0.0088610702110257	0.0202132535243799	0.00901426187384324	0.0115769610611752	0.0178522998518498	0.0102852733749922	0.01087019864793	0.0107901475070864
PE 18:2;0_22:5;0	PE	GPL	MEM	40	7	0		0.0248611881948505	NA	0.0277675981113573	0.0225646817736147	0.0233093963604816	NA	NA	NA	0.0655775747766429	0.0268857211370186	0.0248145849588697	NA	NA	0.0300055637013536	0.0241390174087456	NA	0.0242684184945384	0.0250995322568397	0.0161716441497363	0.02054860864165	0.037791979803027	0.0256769039729833	0.027118045442992	0.0330440254708658	0.0212735340384373
PE 18:2;0_22:6;0	PE	GPL	MEM	40	8	0		NA	NA	NA	NA	NA	NA	NA	NA	NA	NA	NA	NA	0.00517283790408182	NA	NA	NA	NA	NA	NA	NA	NA	NA	NA	NA	NA
PE 18:3;0_22:5;0	PE	GPL	MEM	40	8	0		NA	NA	NA	NA	NA	NA	NA	NA	NA	NA	NA	NA	NA	NA	NA	NA	NA	NA	NA	NA	0.00195476861870321	NA	NA	NA	NA
PE 19:0;0_20:4;0	PE	GPL	MEM	39	4	0		0.014771480658559	0.00974414068924796	0.0125810468991788	0.0136366218804669	0.014717379015335	0.0107419018139996	0.00862807631594718	0.0104903535531412	0.014745691710983	0.0144163776055732	0.00811629834941428	0.00832859507287478	0.00814703160668499	0.00939827489845028	0.00948228212670572	0.018436281759836	0.00759899525299768	0.00771608426391834	0.00714013535841701	0.0073542294613282	0.00788073420414034	0.00864444083658713	0.0101702033909844	0.0114995758214194	0.0115678353431934
PE 19:1;0_20:4;0	PE	GPL	MEM	39	5	0		0.0148010669210714	NA	NA	0.01455853421792	NA	NA	0.012891594682594	0.0173518984732289	0.0147748284221497	NA	0.0145504127525483	0.0148207623750126	NA	NA	0.0146090203909125	NA	0.0160487979032208	0.0146229575040137	NA	NA	NA	NA	0.0130441820139043	0.0162409785421672	0.0128583650897144
PE 20:0;0_20:4;0	PE	GPL	MEM	40	4	0		0.0271846209339657	0.0316078106704005	0.0302002687993347	0.0280643968792664	0.0278756137826376	0.0281518566210368	0.0288787458963562	0.0307363821098128	0.0315296552118229	0.0277655472565038	0.0268971385640612	0.0203365047659599	0.0245964545865197	0.0280808833170109	0.0235857395441776	0.0364381489716749	0.0216424966285807	0.0242319909833551	0.0189728757927549	0.0261871497207777	0.0183691501452971	0.0314055412142115	0.0234531715090229	0.0186747243976325	0.0226345621687104
PE 20:1;0_20:3;0	PE	GPL	MEM	40	4	0		NA	0.00315523486392914	0.00269968148745873	0.00154024202740417	0.00138265032721035	NA	0.00250008663058959	0.00282224571640416	0.00291437970401251	NA	NA	0.00225813459354231	NA	0.00262328710330544	NA	NA	NA	NA	NA	NA	NA	0.00539724714128494	0.00226874437135814	0.00251862655622738	NA
PE 20:1;0_20:4;0	PE	GPL	MEM	40	5	0		0.024199714173798	0.0330637405077122	0.0344910282246002	0.0229200730845971	0.0245252874750334	0.0226484713006148	0.0277673321682128	0.0311101308210497	0.0322357166845588	0.027574498906289	0.0319604417211107	0.0349384443001712	0.0247721583535906	0.0264395473367834	0.0223570915316191	0.0265901394963966	0.038051069423223	0.0274013380792598	0.0212682461835332	0.0268451983562133	0.0286533839946011	0.0345037517401843	0.0287422892690018	0.0313185831620528	0.0270535909874822
PE 20:2;0_20:2;0	PE	GPL	MEM	40	4	0		NA	0.00132438998256541	NA	NA	NA	NA	NA	NA	NA	NA	NA	NA	NA	NA	NA	NA	0.00124635494433396	NA	NA	NA	NA	0.00125707393938077	NA	NA	NA
PE 20:2;0_20:3;0	PE	GPL	MEM	40	5	0		NA	NA	NA	NA	NA	NA	NA	NA	NA	NA	NA	NA	NA	NA	NA	NA	NA	NA	NA	NA	NA	NA	0.00332130395393027	NA	NA
PE 20:2;0_20:4;0	PE	GPL	MEM	40	6	0		0.0210417016350994	0.0200343857475909	0.0219092472112946	0.0152369262483696	0.0207637323908577	0.0181926209171314	0.017906300156927	0.0201077576529646	0.0235324352353132	0.0190833612299308	0.0179517483762365	0.0181024301031669	0.0159269108469964	0.0203371645141464	0.0167151896932937	0.022388809932791	0.0148064670472594	0.0142249767270306	NA	0.0150343106470269	0.0151233599409562	0.020020287236095	0.0176342302986219	0.017250376442447	0.0144136391482367
PE 20:3;0_20:3;0	PE	GPL	MEM	40	6	0		NA	NA	NA	0.00150672494705985	0.00181867499349942	NA	0.00161574858799505	NA	NA	NA	0.00184213841646652	0.00115944165553709	0.00141233225526262	0.00172106778443003	NA	0.00365235027466821	NA	0.00184086075942191	0.00254904039400705	0.00123682537785827	0.00112728954864968	0.00252625061754535	NA	NA	NA
PE 20:3;0_20:4;0	PE	GPL	MEM	40	7	0		0.0409733321458695	0.0479156657104718	0.0281547755825234	0.0412253890516014	0.0382484953989961	0.0493284063904614	0.0331992420492299	0.0452722531477361	NA	0.0324028973305578	0.027083994444412	0.0378864910751817	0.0374708191099892	0.0279743945843218	0.018720055223691	0.0525642028300149	0.0235471732653975	0.0179058807084856	0.0231855429721897	0.019769376425298	0.0150333679535563	0.0275871127015985	0.0186798551384267	0.021590201499633	0.0233457623732441
PE 20:3;0_22:5;0	PE	GPL	MEM	42	8	0		NA	NA	NA	0.00270288390369439	0.00184473488653504	0.00291410158055832	0.00375627233375462	NA	0.00578357607282732	0.0063105439489462	0.00386670269194988	NA	NA	NA	NA	NA	0.014202204645147	NA	NA	NA	NA	NA	NA	NA	NA
PE 20:4;0_20:4;0	PE	GPL	MEM	40	8	0		0.00600887423967732	NA	0.00753577109191472	NA	0.0063194263507906	NA	NA	0.00628976191544119	NA	NA	0.00776034651927735	0.0189336321103515	0.00329801192996611	0.00995236773056066	0.00804322263218606	0.016924049807397	0.0156090303914858	0.0070182430904116	NA	NA	0.00932549251601867	0.0149728883342545	NA	0.0101458826354955	NA
PE 20:4;0_22:4;0	PE	GPL	MEM	42	8	0		0.00783420671838808	0.0120240528522231	0.00944998897182128	0.00470229437612622	0.00469534197676089	0.00530250764933018	0.0078042207512266	0.0118665930065753	0.00828019971750146	0.00782888749607832	0.00713362331689476	0.00971617555697704	0.00790534088162267	0.0102768894564584	NA	NA	NA	NA	NA	NA	NA	NA	NA	NA	NA
PE 22:4;0_22:4;0	PE	GPL	MEM	44	8	0		0.00739560267460251	NA	NA	0.010951194161762	0.00936207033362312	NA	0.0355144938292939	NA	NA	NA	0.0243525204839943	0.0413666764426123	NA	0.0347671748436771	NA	0.081489536930357	NA	NA	NA	NA	NA	NA	NA	NA	NA
PE O-16:0;0/16:1;0	PE O-	GPL	MEM	32	1	0		NA	NA	NA	NA	NA	0.000248524122354347	NA	NA	NA	NA	NA	NA	NA	NA	NA	NA	NA	NA	NA	NA	NA	NA	NA	NA	NA
PE O-16:0;0/18:1;0	PE O-	GPL	MEM	34	1	0		0.00192130606957095	0.00426681967785806	NA	NA	NA	0.0016422324422212	0.00404166534918484	0.00247235195017296	0.00183035085387694	0.00151242897799565	NA	0.00532500975713267	NA	NA	NA	NA	0.00330534674586751	NA	NA	NA	NA	0.00571904791795148	NA	NA	NA
PE O-16:0;0/18:2;0	PE O-	GPL	MEM	34	2	0		0.00174949776451494	0.00477444130579045	0.00209980728409952	0.00117998982314788	0.00173271030549435	0.000957226195115021	0.00350783268850132	0.00267812061014316	0.00221645021004454	0.0026037833801042	0.00154518308820489	0.00435056777577849	0.00243028297067043	0.00175993579103083	0.00175356802377761	0.00197599053858952	0.00628243273310484	0.00300173777577995	NA	0.00227704238562603	0.00204496326355736	0.00487067297518577	0.0031120542347403	0.00223538495864897	0.00187135330863807
PE O-16:0;0/20:2;0	PE O-	GPL	MEM	36	2	0		NA	0.0005186261269637	0.0003730876962914	NA	NA	NA	NA	NA	NA	NA	NA	0.000523118210208226	0.000331085227085553	NA	NA	NA	NA	NA	NA	NA	0.000269059319089623	0.000857623697027818	NA	0.000261542207445921	NA
PE O-16:0;0/20:3;0	PE O-	GPL	MEM	36	3	0		NA	0.00339922239819432	NA	NA	0.00153907186473559	0.0016008190704479	NA	0.00230041346103985	NA	0.00161527263209571	0.0021152778194594	NA	0.00173112029498734	0.00229179009248792	0.000849630525016395	NA	0.00335511709620479	0.00231567937230662	NA	NA	0.00148795472159432	NA	0.00206149244663155	0.00206636014523538	NA
PE O-16:0;0/20:4;0	PE O-	GPL	MEM	36	4	0		0.0119526721599726	0.0169221899865301	0.0157794597976783	0.0121387459201503	0.0135049582753221	0.0116547081118943	0.0174104467740491	0.0180368262630111	0.0118676402537666	0.0136566510071926	0.0114606917808061	0.0162161902179774	0.0148732466412978	0.0144964758690966	0.0124459300681883	0.00768785134989533	0.0199628553720885	0.011860007946083	NA	0.0137894161476597	0.0124596573605503	0.017522428425454	0.0129426554675883	0.0143063892636469	0.0124649587169097
PE O-16:0;0/20:5;0	PE O-	GPL	MEM	36	5	0		0.0182660380935207	0.0195339501836444	0.0198175681655301	0.0200519734008992	0.0196747157087886	0.0218490483599312	0.0182194552577126	0.0207742698725473	0.0255909701195026	0.0187503588135715	0.0216830610614966	0.0233983941791442	0.0168412355145132	0.0240613166044455	0.0209243684873997	0.0180986238144216	0.0169480966472462	0.0200982755915625	NA	0.0201492510059521	0.01780875557204	0.0180663206472903	0.0143959254155736	0.0195988595363183	0.0215697654448164
PE O-16:0;0/22:3;0	PE O-	GPL	MEM	38	3	0		NA	NA	NA	NA	NA	NA	NA	NA	NA	NA	NA	0.000771307840716124	NA	NA	NA	NA	NA	NA	NA	NA	NA	NA	NA	NA	NA
PE O-16:0;0/22:4;0	PE O-	GPL	MEM	38	4	0		0.0246265740523115	0.0249528520905449	0.0267232705139983	0.0172080238545069	0.0227955836519434	0.0175285404154693	0.0248216389620056	0.019764157727757	0.0243641835783621	0.0177973363617557	0.0159316951327179	0.0228461062687007	0.0163976979522606	0.0156747661220015	0.0150360364221631	0.0160502531880626	0.0270573109318857	0.0172784113256214	0.0123248211988788	0.0153029973222395	0.0148257898840314	0.025883739112761	0.0154674840836067	0.0166388598917361	0.0135102982120518
PE O-16:0;0/22:5;0	PE O-	GPL	MEM	38	5	0		0.0914969415265697	0.0814575118530549	0.077577318090976	0.0728433786709334	0.0850566229303733	0.0737028759315273	0.0634689925458705	0.0747963262569089	0.0961813852516478	0.0801935942782018	0.0742815454305115	0.065043062254953	0.0542051564152452	0.0711550975356221	0.061370534577955	0.0628994943013237	0.0706518072183034	0.0638778179884585	NA	0.0630956512278567	0.0576303833476876	0.0693140468730397	0.0586768728080442	0.071131430138714	0.0544403170832092
PE O-16:0;0/22:6;0	PE O-	GPL	MEM	38	6	0		0.0243209797960331	0.00792083392997123	0.0131094419284829	0.0162606950124958	0.0140445728791555	0.00978747568226636	0.00785655090980979	0.0184036354905809	0.022923829311071	0.0227376727856309	0.0153373809832459	0.00374049706066135	0.0119372553140087	0.0154380956964187	0.015004300991062	0.0168104148635112	0.0106733310111395	0.0115359402972773	NA	0.0131684998657892	0.0110603113693418	0.0168057558080968	0.0140534028534946	0.0144085434669386	0.0108011791676247
PE O-16:1;0/16:0;0	PE O-	GPL	MEM	32	1	0		0.00603539181306185	0.0108799101773708	0.00677636116195287	0.00612632926287486	0.00802619250427059	0.00594732504649782	0.0116923520267088	0.0148261143784194	0.010332752922623	0.0120773111040342	NA	0.0119903718821943	0.00766315857189293	NA	0.00741001650215007	NA	0.0139748278871171	NA	NA	NA	NA	NA	NA	NA	NA
PE O-16:1;0/18:0;0	PE O-	GPL	MEM	34	1	0		NA	0.00206365658344394	NA	NA	NA	0.000917717894761499	0.00233339117707754	NA	0.0010533044526161	0.000914302323112532	NA	NA	NA	NA	NA	NA	0.00159620692470689	NA	NA	NA	NA	0.00261323782227203	NA	NA	NA
PE O-16:1;0/18:1;0	PE O-	GPL	MEM	34	2	0		0.0625130037139334	0.110305813845419	0.0740677019788529	0.0514506517864791	0.0561688604131992	0.0601834653768365	0.0970607482335521	0.0782025526429805	0.0688136686608184	0.0658399986919977	0.0723594269585817	0.106534196085236	0.0748166964090834	0.0703270615289067	0.063918060901409	0.0613696793512594	0.115583421085332	0.0856508432584028	NA	0.0710901486960565	0.0659635214560227	0.117003787392134	0.0770005669090497	0.0737763462867278	0.0626454959587664
PE O-16:1;0/18:2;0	PE O-	GPL	MEM	34	3	0		0.0255300595549876	0.0606098976521044	0.0329244439718641	0.0182873163245887	0.0247052781535137	0.0220970855692648	0.0433942607035259	0.0387413434230233	0.0328700300576606	0.0293897517308093	0.0353212648285033	0.0611198156296821	0.0354435022140729	0.0338165917421748	0.0336812147692157	0.0262938861845335	0.0730478823557493	0.0423976081877456	NA	0.0345895728939451	0.0311747681132332	0.0671749261508332	0.0360641593172477	0.0434608235876264	0.0362925756064615
PE O-16:1;0/20:1;0	PE O-	GPL	MEM	36	2	0		0.00348808901727398	0.00837792556025453	0.0043412805695649	0.00270566636038131	0.00379612041762098	0.00441193449995189	0.00694089878611466	0.00530862418252123	0.0052473417049325	0.00551762084662728	0.00349616486775121	0.007486163493324	0.00470340007651246	0.00347969023840258	0.0035793256715007	0.0026898688985149	0.00658422365789122	0.0053975382955974	NA	0.00345433641752044	0.00351704143430674	0.00763008986767143	0.00346398953181643	0.00376820410095766	0.00372073474852197
PE O-16:1;0/20:2;0	PE O-	GPL	MEM	36	3	0		0.0034825932212821	0.0096648342352195	0.00450800094659019	0.00282368634807177	0.00304120258949564	0.00319253397325031	0.00610912421971243	0.00609572402782059	0.00430837332949322	0.00555554944656163	0.00492725330377062	0.00836296280016677	0.004597240602225	0.00434076093003242	0.00436709797202338	0.00243929732461967	0.00751503801847066	0.00466852341815873	NA	0.00446031998481361	0.00414067969760675	0.00828876490312503	0.00395629572472814	0.00397767701549282	0.00417159290480946
PE O-16:1;0/20:3;0	PE O-	GPL	MEM	36	4	0		0.0134239413367742	0.0255074938685933	0.0192879812932014	0.0153316212020003	0.0175739109056742	0.0136539148329703	0.0214554852503581	0.0222157728015742	0.0159669677961618	0.0187613001880724	0.0176561620676259	0.0251409479882611	0.025054757070794	0.0215106626471368	0.0209050555415679	0.0137693900164062	0.0262042956956072	0.0180972897539013	NA	0.0253284555324565	0.0207192519490723	0.0262688220885511	0.0221077681491612	0.025738479034469	0.0229046202790529
PE O-16:1;0/20:4;0	PE O-	GPL	MEM	36	5	0		2.50337112202279	2.27656265644028	2.39220247194356	2.11795001373323	2.18645814379498	2.20639565682324	2.02524725761102	2.42759812682844	2.45088569440279	2.23909178353701	2.24342701676671	1.96636052788834	1.93473583099712	2.42441211056314	1.99397794570514	2.01913252812021	1.99152248451173	1.92764812070826	NA	2.05422833976657	1.63495157883118	1.87758277141516	1.67265370587768	1.96359920102235	1.70091400269419
PE O-16:1;0/20:5;0	PE O-	GPL	MEM	36	6	0		0.0678681265101504	0.0437423603923898	0.063047827425588	0.058354565677271	0.0637816530355557	0.0655569385183649	0.0484035597136407	0.0688259704297668	0.0670881648228661	0.0762948477977525	0.0710338002018773	0.0319116305087685	0.054414761599181	0.0741393293852997	0.0741785409811796	0.0857445008632088	0.0402855014624017	0.0666614344544991	NA	0.0672311175358236	0.0589175071963997	0.0351206416810154	0.0472347473364031	0.0779596339147693	0.0687164717113043
PE O-16:1;0/21:3;0	PE O-	GPL	MEM	37	4	0		NA	NA	NA	NA	NA	NA	NA	NA	NA	NA	NA	NA	NA	NA	0.00012972670092312	NA	NA	NA	NA	NA	NA	NA	NA	NA	NA
PE O-16:1;0/22:1;0	PE O-	GPL	MEM	38	2	0		NA	0.00171866164792619	NA	NA	NA	NA	0.00222988833206287	0.00155621285718802	NA	NA	NA	0.00193090027915494	NA	0.000850892263311815	NA	NA	NA	NA	NA	NA	NA	0.00222877099865805	0.00145459589496255	NA	NA
PE O-16:1;0/22:2;0	PE O-	GPL	MEM	38	3	0		0.000552850547221688	0.00197296942195593	0.00152285216201688	NA	NA	NA	0.00140310003644447	0.00137761428694663	NA	NA	0.000746672522852815	NA	0.000788345096945456	0.000772928875656765	NA	NA	NA	0.00133961832986753	NA	NA	0.00113698602401861	0.0016383939376576	NA	0.000387217932102877	NA
PE O-16:1;0/22:4;0	PE O-	GPL	MEM	38	5	0		0.776413374550733	1.17451487321576	0.853990559124844	0.651961694634706	0.747801871801102	0.662749586311258	0.945272495358336	0.8967491004878	0.831718280917687	0.818203085525741	0.76165563030616	1.07264011096201	0.778932998541773	0.761585209529891	0.666159107403341	0.693584373264593	1.05919462652123	0.78884087681842	NA	0.726892135682688	0.617410497782741	1.08975326586574	0.714904369176044	0.706961528742006	0.629947773630552
PE O-16:1;0/22:5;0	PE O-	GPL	MEM	38	6	0		0.769821346120309	0.693661828443935	0.722066754741391	0.636502463508757	0.698511420999202	0.65146935455592	0.556998376327543	0.709571963844187	0.861587283808176	0.771414066389824	0.743539512200341	0.650684466911368	0.595716296827778	0.79272673626516	0.638970572481966	0.641951531704541	0.680297031729591	0.6407314406113	NA	0.668759271663132	0.573922932002799	0.625649805171752	0.573576906794256	0.675883289901276	0.582106230550238
PE O-16:1;0/22:6;0	PE O-	GPL	MEM	38	7	0		0.762230085992595	0.527215833718723	0.608934663946772	0.576933466748134	0.627657742847667	0.571537851693109	0.395621769988904	0.637403450887995	0.788030504700578	0.680117672234312	0.596407654274299	0.422963363033256	0.449210203793833	0.593667838251627	0.543231266107358	0.540704470261024	0.453942946331648	0.492953580880595	NA	0.484640661025125	0.470788562164535	0.436389532279556	0.402646173572889	0.482458677772459	0.392308380680956
PE O-16:1;0/24:4;0	PE O-	GPL	MEM	40	5	0		0.0111350256461045	0.0161132076973419	0.0111073870748078	0.00710730788555765	0.00980603963331166	0.00894061868061708	0.0137780143518829	0.0112851229187968	0.0116563089594885	0.0105172089470681	0.0107814064809094	0.00826955098728089	0.00938820901840953	0.00730878525891277	0.00933580262119905	0.00338765728936398	0.0058962028454676	0.0107673945566696	NA	0.0071323236417555	0.00646726435600262	0.0108831651871599	0.00784716088976518	0.00643397311344794	0.00592228682858243
PE O-16:1;0/24:5;0	PE O-	GPL	MEM	40	6	0		NA	NA	NA	NA	NA	NA	NA	NA	NA	NA	NA	NA	0.00233868635266295	0.00276372715929887	NA	NA	NA	NA	NA	NA	NA	NA	NA	NA	NA
PE O-16:2;0/18:0;0	PE O-	GPL	MEM	34	2	0		0.000922268606572994	0.00453967382972365	0.00238848182423832	0.00168876835640946	0.00212211374598202	0.00177322025313327	0.00358440176262938	0.00224265485283214	0.00349651951520181	0.00337004580598699	0.00162744776346965	0.00784202764670215	0.00281986191844022	0.00630819749685804	0.00617195098829538	0.00434555251463167	0.0125868211990147	0.00255444275609178	NA	0.00183024131598236	0.00159944935757679	0.00333322175198053	0.00171012365410379	0.00217331829804106	0.00205918158510558
PE O-16:2;0/18:1;0	PE O-	GPL	MEM	34	3	0		NA	0.00103294658603343	0.000698199204567466	0.000503373238075141	0.000660445644743998	0.000558015204323975	0.000679356450577634	NA	NA	NA	0.000821182020436577	0.00100779165183652	0.000817018809625447	0.00225355204337258	0.00103985891835713	0.00203901247907607	0.00159663499027597	0.000922705242063917	NA	0.000562503635307224	0.00138090593901724	0.000817635285971893	0.000471778811861765	0.00185432700356698	0.000823355718870071
PE O-16:2;0/20:0;0	PE O-	GPL	MEM	36	2	0		NA	0.00107978842623467	NA	NA	NA	NA	NA	NA	NA	NA	NA	NA	NA	NA	NA	NA	NA	NA	NA	NA	NA	NA	NA	NA	NA
PE O-16:2;0/20:3;0	PE O-	GPL	MEM	36	5	0		NA	NA	NA	NA	NA	NA	NA	NA	NA	NA	NA	NA	NA	0.0021717425960107	NA	NA	NA	NA	NA	NA	NA	NA	NA	NA	NA
PE O-16:2;0/20:4;0	PE O-	GPL	MEM	36	6	0		0.0264933672862467	0.0128029975012854	0.0231381367807985	0.0194353794878997	0.021410736631742	0.0179777124899417	0.0132159253765685	0.0205306977550325	0.0302820326972495	0.0135511161883296	0.0209081740961752	0.0216556881543728	0.0201280835838417	0.0337358387033669	0.0135913405632151	NA	0.0124358671279908	0.0117598462055579	NA	0.0237637675149495	0.0202614244269802	0.0159834749774027	0.0215735260205134	0.0164926247316151	0.0110420562166604
PE O-16:2;0/22:0;0	PE O-	GPL	MEM	38	2	0		NA	0.00229294985120816	NA	NA	NA	NA	NA	NA	NA	NA	NA	NA	NA	NA	NA	NA	NA	NA	NA	NA	NA	NA	NA	NA	NA
PE O-16:2;0/22:4;0	PE O-	GPL	MEM	38	6	0		0.00455507744785305	0.00581640770356038	0.00526721860856643	0.00349493560630798	NA	0.00362268736877645	NA	NA	0.00455804896432441	0.00406213643907288	0.00357198625748934	NA	0.00304174965762417	0.00318689276948466	NA	NA	NA	NA	NA	NA	NA	0.00513103758239954	0.00327665887264303	NA	NA
PE O-16:2;0/22:5;0	PE O-	GPL	MEM	38	7	0		NA	NA	0.0258244657482506	0.0246319945785568	NA	0.0217503551605769	NA	NA	NA	NA	0.0184243646357806	NA	NA	0.0211848090715763	NA	NA	NA	NA	NA	NA	NA	NA	0.0138509257119245	NA	NA
PE O-17:0;0/16:1;0	PE O-	GPL	MEM	33	1	0		NA	NA	NA	NA	0.00224789321272061	NA	NA	NA	NA	NA	NA	NA	NA	NA	NA	NA	NA	NA	NA	NA	NA	NA	NA	NA	NA
PE O-17:0;0/17:1;0	PE O-	GPL	MEM	34	1	0		0.000478893253940452	0.000419484237850327	NA	NA	NA	0.000272992613192264	NA	0.000324881856862659	0.000284836058317005	0.000292696806340102	NA	0.000496762264486802	NA	NA	NA	NA	0.000878377193894965	NA	NA	NA	NA	0.00111299396615402	NA	NA	NA
PE O-17:0;0/18:2;0	PE O-	GPL	MEM	35	2	0		0.00403283373914982	NA	NA	NA	NA	NA	NA	0.00490895653737977	NA	NA	NA	0.00699108849581159	NA	NA	NA	NA	0.00753779053190171	NA	NA	NA	NA	NA	NA	NA	NA
PE O-17:0;0/20:4;0	PE O-	GPL	MEM	37	4	0		0.0318283090524137	NA	0.0199461386414553	NA	0.0258306828581006	NA	NA	0.0145155623344763	0.0274727377489805	0.0238551260985422	NA	NA	0.00601129557657349	0.0160367362021986	0.0114458695170402	NA	NA	NA	NA	NA	NA	NA	0.0132223592878131	NA	NA
PE O-17:0;0/20:5;0	PE O-	GPL	MEM	37	5	0		NA	NA	0.0067431692622887	0.00220266827227089	0.00261411954684642	0.00189177565038514	NA	NA	0.00234860575673757	NA	0.00255881018243984	NA	0.00147476663135226	0.00248598863630017	NA	NA	NA	0.0017858800041502	NA	NA	0.00118908000180389	NA	0.0014522523008557	0.00161265071381892	NA
PE O-17:0;0/22:5;0	PE O-	GPL	MEM	39	5	0		0.0289355998679022	0.0231628792227011	0.0270419940276955	0.023176965806657	0.0265474403544617	0.0208742719772351	0.0165185053368028	0.0222494522284812	0.0283695138791403	0.0272210909234366	0.0270446907267422	0.0173530724360882	0.0188880539272578	0.0247327232825089	0.0224859531068954	0.0184301023491142	0.0164375823358197	0.0199794475751281	NA	0.0229285351955594	0.0170496650449186	0.0168686933934431	0.0163084218702127	0.0228225613956135	0.0160921598555296
PE O-17:0;0/22:6;0	PE O-	GPL	MEM	39	6	0		0.0106913608756741	NA	0.0111192082786278	0.0101721486024114	0.0103593564891827	0.00980560786258244	0.00380890011395537	0.00642464089275984	0.01443572706083	0.00745159780841874	0.00530511232870122	0.0045210538936217	0.00490999545863373	0.0112531183334771	NA	0.00414342245607826	0.00392189025271234	0.00953203794713297	NA	0.00946415360755979	0.00417148540678078	0.00324335737275964	0.00717560195170244	0.00782143607155104	0.00385792070372858
PE O-17:1;0/15:0;0	PE O-	GPL	MEM	32	1	0		NA	0.00038744118139883	NA	0.000135685482653632	NA	NA	NA	NA	NA	NA	NA	NA	NA	NA	NA	NA	NA	NA	NA	NA	NA	NA	NA	NA	NA
PE O-17:1;0/16:0;0	PE O-	GPL	MEM	33	1	0		NA	NA	NA	NA	0.00300475066414603	NA	NA	NA	NA	NA	NA	NA	NA	NA	NA	NA	NA	NA	NA	NA	NA	NA	NA	NA	NA
PE O-17:1;0/17:0;0	PE O-	GPL	MEM	34	1	0		NA	NA	NA	NA	NA	NA	NA	NA	NA	NA	NA	NA	NA	NA	NA	NA	0.000164204227426332	NA	NA	NA	NA	0.000254950389057383	NA	NA	NA
PE O-17:1;0/17:1;0	PE O-	GPL	MEM	34	2	0		NA	NA	NA	NA	NA	NA	NA	NA	NA	NA	NA	NA	NA	NA	NA	NA	NA	NA	NA	NA	NA	NA	0.000335011009475993	NA	NA
PE O-17:1;0/17:2;0	PE O-	GPL	MEM	34	3	0		NA	NA	NA	NA	NA	NA	NA	NA	NA	NA	NA	NA	NA	NA	NA	NA	NA	NA	NA	NA	0.000318060839147578	0.000720821869702946	NA	NA	NA
PE O-17:1;0/18:1;0	PE O-	GPL	MEM	35	2	0		0.00141696333749296	NA	NA	NA	NA	NA	NA	0.00110353071455818	NA	NA	NA	0.00140285752573909	NA	NA	NA	NA	0.0017045347160032	NA	NA	NA	NA	NA	NA	NA	NA
PE O-17:1;0/20:3;0	PE O-	GPL	MEM	37	4	0		NA	NA	0.00138059966136251	NA	0.00164977066088217	NA	NA	0.000946467662766335	0.00174993169824451	NA	NA	NA	0.000540903306563431	0.00154525609166642	0.00123654055517	NA	NA	NA	NA	NA	NA	NA	0.00101665531723141	NA	NA
PE O-17:1;0/20:4;0	PE O-	GPL	MEM	37	5	0		0.167439658110553	0.168113702537248	0.163653125850787	0.156369396264539	0.163686977687223	0.14949027130879	0.143015126439229	0.171642052134273	0.162711189252905	0.151467671478005	0.15427184639821	0.122438854042245	0.135435428158278	0.177037166885068	0.148652755152445	0.137635295234163	0.137309055911371	0.128712093133358	NA	0.141753095355317	0.109176356905025	0.120655368906375	0.116703468241514	0.143524943824354	0.118314764891409
PE O-17:1;0/20:5;0	PE O-	GPL	MEM	37	6	0		NA	NA	0.00706594296664878	0.00329588624859572	0.00603029440825733	0.00361115011808492	NA	NA	NA	NA	0.0033865482431994	NA	0.00535418104354737	0.00429549470284147	NA	NA	NA	NA	NA	NA	0.00616719136406967	NA	NA	0.00832809698404161	NA
PE O-17:1;0/22:4;0	PE O-	GPL	MEM	39	5	0		0.039981476130878	0.0536171135638249	0.0429428754280157	0.0283163465377429	0.0331867929186781	0.0316095934541802	0.0449296058753118	0.041671901660598	0.0344427895047143	0.0322578373031002	0.0372017407158429	0.0422015701378994	0.0342647136864867	0.0354495854138712	0.0298543299823353	0.0345365366923115	0.0476018408903268	0.0336826993574201	NA	0.0339126540769986	0.0290675256030826	0.0460243639698379	0.0302153453687723	0.03101229676692	0.0295835065163771
PE O-17:1;0/22:5;0	PE O-	GPL	MEM	39	6	0		0.0695965854812271	0.0583589240210368	0.0594718570097935	0.0563776364348242	0.0653344801837247	0.053613875750175	0.0448102300416112	0.0611354767434829	0.0678621124689933	0.0698864634233213	0.0670712526925948	0.0426480131507624	0.0528949578002782	0.0631193365781043	0.06230520306971	0.0556546553696151	0.0469418315413008	0.0504129712344073	NA	0.0506264084464684	0.0527562772651014	0.0466977144827679	0.0446705353470831	0.0558943008302481	0.0468591945103002
PE O-17:1;0/22:6;0	PE O-	GPL	MEM	39	7	0		0.0539346644392938	NA	0.0313467737218665	0.0537344227209099	0.0526837431463527	NA	NA	0.0456798045876482	0.0605306260808583	0.0521021379017768	0.0498159451475069	NA	0.0357680219680634	0.0514661788444818	0.0440025646229106	NA	0.0313763169453439	0.0401673026158389	NA	0.0323928517496536	NA	0.0281354207256389	0.0328737820357778	0.0491676261147092	0.0346162605140031
PE O-17:2;0/17:1;0	PE O-	GPL	MEM	34	3	0		NA	NA	0.000416193209132826	NA	NA	NA	NA	NA	NA	NA	0.000786919804342809	NA	NA	0.00061176462006033	NA	0.000956774172490054	NA	0.000795608910256581	NA	NA	0.000646160238025828	0.00150414354660865	0.00072902114897446	0.000958029664084427	0.000924922414101907
PE O-17:2;0/18:0;0	PE O-	GPL	MEM	35	2	0		0.00017002846052776	NA	NA	NA	NA	NA	NA	0.000280420785185004	NA	NA	NA	0.000335704920705642	NA	NA	NA	NA	0.000619258421836276	NA	NA	NA	NA	NA	NA	NA	NA
PE O-17:2;0/20:2;0	PE O-	GPL	MEM	37	4	0		0.000989622949056189	NA	0.000250065817709481	NA	NA	NA	NA	0.000246579266262145	0.000231777231688933	0.000178239523635567	NA	NA	NA	0.000272650069178802	NA	NA	NA	NA	NA	NA	NA	NA	0.000225824575248474	NA	NA
PE O-17:2;0/20:3;0	PE O-	GPL	MEM	37	5	0		0.0255461505464471	0.0144342157791535	0.0190543014053227	0.0170065913689221	0.0243569530973421	0.0181108350342451	0.0109541262419169	0.0206075162603631	0.0235905724486296	0.0214201511429137	0.0245683702490968	0.0189102477511893	0.0122035421112535	0.018561388941984	0.0206070141763883	0.0217295462344739	0.0129432783968055	0.019262899397847	NA	0.0183316882071742	0.0145399025586631	0.0145189332973666	0.0123491487762033	0.0182105873539684	0.0157411730148597
PE O-17:2;0/20:4;0	PE O-	GPL	MEM	37	6	0		0.0172651001509328	NA	0.00897988664618949	0.0108473724479626	0.0112019203657158	0.01087119928088	NA	NA	0.0199880102076501	0.0141022127916956	0.0131567284249206	NA	0.00650692427476022	0.0156599465176122	0.0174116755082362	NA	0.00840147550650701	NA	NA	0.0171004629764219	0.00761046056105244	NA	0.0127650541447412	0.0124054108493689	0.0163774624105171
PE O-17:2;0/22:4;0	PE O-	GPL	MEM	39	6	0		NA	NA	NA	NA	NA	NA	NA	NA	NA	NA	NA	NA	0.00273974801211983	NA	NA	NA	NA	0.00222433372452242	NA	NA	NA	NA	NA	NA	NA
PE O-17:2;0/22:5;0	PE O-	GPL	MEM	39	7	0		NA	NA	0.0174342917785159	NA	NA	NA	NA	NA	NA	NA	NA	NA	NA	NA	NA	NA	NA	NA	NA	0.0143239330696554	NA	NA	NA	NA	NA
PE O-18:0;0/16:1;0	PE O-	GPL	MEM	34	1	0		0.000294147533416532	0.000555192740926661	NA	NA	NA	NA	0.000369190562275852	0.000244592599413424	NA	0.000202071733794657	NA	0.000329332838717435	NA	NA	NA	NA	0.00018269936169553	NA	NA	NA	NA	0.000385686454376607	NA	NA	NA
PE O-18:0;0/18:2;0	PE O-	GPL	MEM	36	2	0		0.00567342030397251	0.0104725918344887	0.00562521832048393	0.00396728756912881	0.00452344813178591	0.00502453469458569	0.00918794988266464	0.00666720404092666	0.00702113364243754	0.00619507252172788	0.00458844068274365	0.0105673609121039	0.00551531978158844	0.00529696974758458	0.00432526615827821	0.00415620042654114	0.00967035879244164	0.00615183474692935	NA	0.00498588062350121	0.0061350091472095	0.0119430990131701	0.0050801551575459	0.00582938190698742	0.00507817292684479
PE O-18:0;0/20:2;0	PE O-	GPL	MEM	38	2	0		0.00187706918518408	0.00234454219491101	0.00110410402816045	NA	0.00203741239840254	NA	NA	NA	NA	NA	NA	NA	0.00120118917178029	0.00103919850956905	NA	NA	NA	NA	NA	NA	NA	NA	NA	NA	NA
PE O-18:0;0/20:3;0	PE O-	GPL	MEM	38	3	0		0.00433807877976561	0.00765214007444754	0.00402534302990354	NA	0.00345757329020046	0.00462247427648452	0.00758172296905172	0.00418056073915176	0.00618279869203993	NA	0.00419741304974921	0.00655438132458469	0.0038681594318581	0.004703991454132	0.00363155914571962	NA	0.00840087804468441	0.00386263767551328	NA	NA	0.00341362219167367	0.00619410313329964	NA	0.00494011473592655	NA
PE O-18:0;0/20:4;0	PE O-	GPL	MEM	38	4	0		0.0535877351144913	0.0418374942219067	0.0573865927231853	0.0424931224090943	0.0480394104782357	0.0427188841958728	0.0404684076244863	0.0429723834550128	0.0518627970343996	0.0366046248725854	0.036392220085684	0.0335692626540656	0.0316670933938722	0.0365909604754871	0.0319016584135018	0.036354832473513	0.0444040313374746	0.0350206355519586	0.0293187887082863	0.0327704815593921	0.0321260027728608	0.036045889225389	0.0283273434372229	0.0367092480508071	0.0303527699797258
PE O-18:0;0/20:5;0	PE O-	GPL	MEM	38	5	0		0.0183137263346967	0.0167063837372507	0.0208661103645283	0.0168175822785434	0.0135514021111046	0.0125374473312477	0.0182128405679873	0.0196370110494389	0.0119785063812003	0.01091923703488	0.0208607361910884	0.0109899454965676	0.0122991387618476	0.0210716663798888	0.0153341908781374	0.0195958225924356	0.013952257876511	0.0147965327113474	NA	0.0162966477216998	0.0139402936792157	0.0142760307394402	0.0150715572322185	0.0101850369218298	0.0107872401600525
PE O-18:0;0/22:4;0	PE O-	GPL	MEM	40	4	0		0.0216236952541919	0.0247796180378106	0.0222929441949484	0.0170005693241713	0.0203959214786265	0.0171915268343598	0.029190412889054	0.026178014978671	0.0226667448071055	0.0201357515280478	0.0123186968533847	0.0226438061621063	0.0214200593453032	0.0120639355022565	0.0196145199379328	0.018955221656065	0.0336605361508383	0.0144323004340578	0.0132222672313974	0.0107729657091156	0.0160932469013797	0.0284749003508705	0.0150979708288262	0.023100514977586	0.0185692267011696
PE O-18:0;0/22:5;0	PE O-	GPL	MEM	40	5	0		0.0509803138562362	0.0420840250539485	0.0534833778261493	0.0485610042141737	0.0500107614017775	0.0465681852850949	0.0374423565815395	0.048157279951846	0.0567696106887145	0.047330965316367	0.0568157782676485	0.0350959783329557	0.0354624572842984	0.0529245320101166	0.0406807379398516	0.0455509012090635	0.0445996941493223	0.0409681793277636	0.0280161596677837	0.0430361643061152	0.038744524542744	0.0404862749574737	0.0320060470668669	0.0449505430165053	0.0390937542645354
PE O-18:0;0/22:6;0	PE O-	GPL	MEM	40	6	0		0.00543726814295071	NA	0.0116191957130576	0.00763611519563621	0.00566674615961763	0.0118094823820014	NA	0.0112413402652898	0.0169485140085827	0.00970782751087266	0.0126176656858705	0.00523485911879626	0.00800853835459365	0.00972022390125036	0.00948482330378884	0.00622106745225278	NA	0.00640456456000063	NA	0.0111117315543553	0.00793002134954317	0.00403192510681481	0.00308821409739979	0.0119864130998835	0.00848622800096142
PE O-18:1;0/14:0;0	PE O-	GPL	MEM	32	1	0		NA	0.000340282401697019	0.000234380751114638	NA	NA	NA	NA	NA	NA	NA	NA	NA	NA	NA	NA	NA	NA	NA	NA	NA	NA	NA	NA	NA	NA
PE O-18:1;0/16:0;0	PE O-	GPL	MEM	34	1	0		0.00600499458128659	0.0130406646266214	NA	NA	NA	0.00534328613030208	0.0125890721633707	0.00972843057561652	0.0080018746192	0.00658639544322052	NA	0.0151500121713794	NA	NA	NA	NA	0.0100308824894918	NA	NA	NA	NA	0.0162668758561291	NA	NA	NA
PE O-18:1;0/16:1;0	PE O-	GPL	MEM	34	2	0		0.00294653635085639	0.0051783195687511	0.00386024464089894	0.00205444625675661	0.00203130901506402	0.00297027317084714	0.00492682874974197	0.00432192358506684	0.00265836909797595	0.00224888080761031	0.00301264373720453	0.00431932276180808	0.00358662617689244	0.00316949964860043	0.00301245907284305	0.0023458284221565	0.00569152963669612	0.00388756983412526	NA	0.00334492359568896	0.00325308480700788	0.00542616449768215	0.00351359088382139	0.00424435049395834	0.00397134967671129
PE O-18:1;0/17:1;0	PE O-	GPL	MEM	35	2	0		9.74388560800026e-05	NA	NA	NA	NA	NA	NA	NA	NA	NA	NA	6.5587503322325e-05	NA	NA	NA	NA	8.86026099342944e-05	NA	NA	NA	NA	NA	NA	NA	NA
PE O-18:1;0/18:1;0	PE O-	GPL	MEM	36	2	0		0.039291128974314	0.059755967847536	0.0397501431745457	0.0283569095804532	0.0290913267116996	0.0351005375045314	0.0541332449505309	0.0459795090833412	0.0395377959465671	0.0361729914384317	0.0337321871801906	0.0663971653816459	0.0354740315230755	0.0396571936424491	0.0316699111414348	0.0266793149688925	0.0678776851450869	0.0439107854586348	NA	0.0371597431749479	0.0360730751546945	0.0678258373992168	0.0362586636014752	0.038880083609001	0.0330975900980926
PE O-18:1;0/18:2;0	PE O-	GPL	MEM	36	3	0		0.0239279880358636	0.0579913839501957	0.0320041969559936	0.0174673253944671	0.0210730878561658	0.0199463176795985	0.0497740619293834	0.0363372807287269	0.0284610904060973	0.0244733710471416	0.0302460426673705	0.0628419065198489	0.0321351471797481	0.0303630981615062	0.0297796792872863	0.0215980108938866	0.0684294945537115	0.0359649220302859	NA	0.0320396006871077	0.0303719930934123	0.0712436208465917	0.0351522375660804	0.0349611915167707	0.0342365935077531
PE O-18:1;0/18:3;0	PE O-	GPL	MEM	36	4	0		NA	NA	NA	NA	NA	NA	NA	0.000471814780277652	NA	NA	0.000278712844373332	0.00047097394675858	NA	0.000298173463155981	0.00052386134170014	0.000370929536116193	NA	0.000248924598084556	NA	0.000483981683959248	0.00106093983561815	0.000540168074044461	0.00102775897813414	0.00112115921592661	0.00108298594826368
PE O-18:1;0/20:1;0	PE O-	GPL	MEM	38	2	0		0.00520043495337767	0.00875171358904363	0.00774428845339213	NA	0.00362542773376006	NA	0.0102696024345547	0.00861155563996014	NA	NA	0.00684297397614268	0.0116379532126822	0.00675108433009665	0.00574487586692542	NA	NA	0.0169487613729825	0.00918913713750749	NA	NA	NA	0.00994112486689118	0.00780534890373573	NA	NA
PE O-18:1;0/20:2;0	PE O-	GPL	MEM	38	3	0		0.00215453823849953	0.00636335840745042	0.00190961792297233	NA	0.00165979783719331	0.00209813818973805	0.00418680048171	0.00307363828616528	NA	NA	0.00344862950987606	0.00504874247055232	0.00220138729824157	0.00333270121632501	0.00242256419282625	NA	0.00735590297393056	0.00272636773986869	NA	NA	0.00243825797395668	0.00736006205284996	NA	0.00276978815513473	NA
PE O-18:1;0/20:3;0	PE O-	GPL	MEM	38	4	0		NA	0.0336417920027929	NA	NA	NA	NA	0.0339409545402566	0.0288863202752059	NA	0.0257060146290252	0.0306406928557384	0.0328295972729388	0.0283636596380964	0.0331662153828535	0.0278028225770412	0.0349351534842175	0.0417318101369669	0.0342784188860662	NA	0.0341100382671564	0.0289578085269611	0.0361289503138425	0.0299179668356449	0.0356901730242791	0.0314987931022905
PE O-18:1;0/20:4;0	PE O-	GPL	MEM	38	5	0		2.22677155151023	2.01757470358799	2.11983060959775	1.80891162489718	1.93480117647958	1.85562599556186	1.95421731598645	2.23228639360273	1.79269539343126	1.79054285396163	1.97232528820971	1.6155269038275	1.6039185612819	2.00491146502632	1.66992667786648	1.7706440777722	1.56633149022123	1.52978406779968	NA	1.72073672849954	1.42528811188435	1.57622699500559	1.31183344192254	1.56741610005154	1.44597685125687
PE O-18:1;0/20:5;0	PE O-	GPL	MEM	38	6	0		0.0564443702823873	0.0297802019328631	0.0443203138650409	0.0414191523083003	0.0465263526343784	0.0515774862485897	0.0336807110442607	0.0545879122579691	0.0494739152228349	0.0525751747521182	0.0512067298946342	0.0244855862387184	0.0405550810639702	0.050703810748543	0.0434390089592154	0.0396798171132397	0.0258496486884379	0.0391819346353827	NA	0.0402467822954442	0.0332925594678347	0.0196913024216708	0.0348017432916907	0.0384942572358001	0.0365844962014078
PE O-18:1;0/22:3;0	PE O-	GPL	MEM	40	4	0		NA	0.0119687325030328	NA	NA	NA	NA	NA	NA	NA	NA	0.00703885024020245	NA	NA	0.00648870332496514	NA	NA	NA	0.00843500707440473	NA	0.0068201515221606	NA	NA	NA	NA	NA
PE O-18:1;0/22:4;0	PE O-	GPL	MEM	40	5	0		0.411812781230206	0.627277890275372	0.4816707713361	0.331159908563135	0.391295810692869	0.354907238571837	0.55953803874925	0.517754157642772	0.409282456337671	0.372962114039196	0.390644174034648	0.527827316914877	0.408976437677735	0.412962205190676	0.361012376839849	0.375425920582351	0.558377405357946	0.416575634097595	0.0140050679194892	0.393071946376878	0.342095251604728	0.52152744132444	0.364966818471959	0.368852228051121	0.338840011707565
PE O-18:1;0/22:5;0	PE O-	GPL	MEM	40	6	0		0.47910669973557	0.435363497304364	0.445123913305598	0.393429658655222	0.440118261548403	0.392534939245552	0.357575430740123	0.453881772599869	0.488490114891099	0.459713016662078	0.525858395096805	0.382895537268678	0.406239780945551	0.541411566834668	0.429354178045594	0.461157664736279	0.420403196386493	0.421710380810727	0.0241407681429954	0.450061285665794	0.433190980059114	0.384540981910198	0.3677696367954	0.468124565104968	0.399149636033758
PE O-18:1;0/22:6;0	PE O-	GPL	MEM	40	7	0		0.200495213870941	0.138112539065289	0.185312201824709	0.152324903361584	0.170936411913337	0.15785479082865	0.101013029286393	0.182079961836525	0.215683324600579	0.171444904400488	0.186864452355709	0.115653402935404	0.118282610529121	0.175452267902069	0.124852323505095	0.155540539485136	0.120954420862196	0.125673905656737	NA	0.132760149077021	0.133043890451002	0.092705977061472	0.102549215555575	0.143132521985095	0.119712701505368
PE O-18:1;0/24:4;0	PE O-	GPL	MEM	42	5	0		NA	0.0326328149517898	0.0263942825117054	0.017992329824843	0.0206418407883211	0.0171506712863774	0.0306543308436309	0.0262842229115798	0.0152554279166445	0.0162818158549431	0.0162259123016618	0.0277087032067132	0.0213865229504234	0.0214444615733499	0.0193360163538554	NA	0.0299386398135998	0.018563349640733	NA	0.0199877734222937	0.018316465601311	0.020846005575735	0.0195767918566998	0.0170411403164714	0.0167358706370367
PE O-18:1;0/24:5;0	PE O-	GPL	MEM	42	6	0		NA	NA	NA	0.014116434529595	NA	NA	NA	NA	NA	NA	NA	NA	0.0370360301252542	0.0137671215652757	NA	NA	NA	NA	NA	NA	NA	NA	0.0295293407078553	0.0332147209154122	NA
PE O-18:2;0/16:0;0	PE O-	GPL	MEM	34	2	0		0.031686865493955	0.0546512971161936	0.038409087084071	0.0256264797333529	0.0283056156733097	0.0276166887072202	0.0457191033894907	0.0404643863921206	0.0392363493676527	0.0347791692648185	0.0284959614912079	0.0473496943009676	0.0305019736359775	0.0294426853160665	0.0274037009288291	0.0238008455271091	0.0538874281031539	0.0335077920508903	NA	0.0264253362095836	0.0235191346550413	0.0524522317332984	0.0303035219877929	0.0267895810903557	0.0218973871137025
PE O-18:2;0/16:1;0	PE O-	GPL	MEM	34	3	0		0.00289173675617986	0.0022443827384753	0.00311571718159056	0.00202046005005913	0.00235487318223921	0.00236481900336597	0.00269908979763899	0.00247484937486106	0.00280245495208741	0.00253290946776797	0.00273339133202679	0.00342224690849583	0.0020548384400575	0.00268852895971208	0.00268150710837881	0.00214592794024747	0.00377392373809514	0.00250930336789567	NA	0.00254885042938907	0.00244715003599523	0.00365469652077795	0.00219493775995535	0.00339716796599052	0.00224598700022198
PE O-18:2;0/18:0;0	PE O-	GPL	MEM	36	2	0		0.00215967689089853	0.0049487202626756	0.00294349832252784	0.00255946630117232	0.00236014927580381	0.00261427032394042	0.0048341555866985	0.00342987664262354	0.00358194610489361	0.00344263509210463	0.00210761841434627	0.00571182687215619	0.0018957041996064	0.00283581074540696	0.00255873274610073	0.0029652439193539	0.0071785789757583	0.00185215181498696	NA	0.00211280079097557	0.00179199045713829	0.00525504892646567	0.00234413570695484	0.00299896119604241	0.00266128499685089
PE O-18:2;0/18:1;0	PE O-	GPL	MEM	36	3	0		0.0280334771957852	0.0383049088876098	0.0264119689815184	0.0185963734036755	0.0223215423689727	0.0214444036888787	0.0346758907192226	0.0258055293587192	0.0257867245105505	0.0238966775855304	0.0267318682362962	0.0419635782112112	0.0242599064890206	0.026543638951652	0.0271183082305083	0.0190108925428285	0.0432884751538759	0.0282494630881005	NA	0.0254737138558369	0.0238149754630846	0.0461407193871712	0.026182975726287	0.0285573464041672	0.0267024021148844
PE O-18:2;0/18:2;0	PE O-	GPL	MEM	36	4	0		0.0387803103800284	0.0443521035566632	0.0350842121028975	0.0279717284154753	0.0286028693741043	0.027796633336583	0.0418524664063584	0.0376780010026502	0.0348976474980953	0.0289612242579688	0.0379860522779165	0.0528316512353494	0.0260421697861995	0.0411142139005581	0.0367191189342848	0.0375357119396963	0.0542143584211361	0.0432777353648953	NA	0.0386097752010701	0.0459820236320951	0.057184686000805	0.0455810143580162	0.0499296919400283	0.0401110149080604
PE O-18:2;0/18:3;0	PE O-	GPL	MEM	36	5	0		NA	NA	NA	NA	NA	NA	NA	0.00299255684774773	NA	NA	NA	NA	NA	NA	0.00232038968903916	NA	NA	NA	NA	NA	0.00812722889896762	0.00392814458689132	0.00279952893295824	0.00764608509645474	0.00322107960549876
PE O-18:2;0/20:1;0	PE O-	GPL	MEM	38	3	0		NA	0.0021734860991723	0.000642250313185615	NA	0.000856285286162447	0.000847721554422198	0.00175632207792997	0.000781502067192571	0.00137765455267813	NA	0.000732850068987403	0.00354670406692581	0.00130122447884922	0.00216547766617314	0.000608034761288421	NA	0.00145005109529872	0.000663430349324742	NA	NA	0.00123678176558008	0.00204297981513982	NA	0.00154008708263113	NA
PE O-18:2;0/20:2;0	PE O-	GPL	MEM	38	4	0		0.0029286093667524	0.00098575174855163	0.00260117773710761	0.00170282684632577	0.000594486321609365	0.00115703211033975	0.00131676956456186	0.00196632468839248	0.00245570810854349	0.00084313695147388	0.00205733661606671	0.00222655122067727	0.000807328752411996	0.00179861761372324	0.000836964524300692	NA	0.00183660258852382	0.00179855444125365	NA	0.00161483298947312	0.00157229681099481	0.00164465145511893	0.00163058286591446	0.00231503139979037	0.00202296975293389
PE O-18:2;0/20:3;0	PE O-	GPL	MEM	38	5	0		0.0551476362319448	0.0451523702611516	0.0542931100778345	0.0523759884535195	0.0523211823423021	0.0462199992675451	0.0497198277808495	0.0492670409769435	0.0510118952998908	0.0557159327033439	0.058737332185494	0.0488337932644463	0.0482640976954894	0.0672744959534008	0.0585682200793344	0.0679316212620524	0.0454558608977974	0.0595608589915129	NA	0.070797798292773	0.0556890606336764	0.0510611957944452	0.0521388870403278	0.0600598243340602	0.0591014255789427
PE O-18:2;0/20:4;0	PE O-	GPL	MEM	38	6	0		1.02306970447776	0.813651335246639	0.93314078664831	0.869087861561438	0.896525527829482	0.849917275179905	0.760564750944428	0.90215917307979	0.89864126426457	0.825380711810226	0.865552200558091	0.702122589331587	0.708725156626377	0.934494205243473	0.760210022065947	0.765167104439134	0.673162562054484	0.706299917972939	NA	0.777404977690719	0.627696985197145	0.625249841783844	0.610358190450269	0.732880065678088	0.643316405620191
PE O-18:2;0/20:5;0	PE O-	GPL	MEM	38	7	0		0.0518024363635466	NA	0.0807132351546972	0.0614416547137843	0.0933128560838187	0.0883090754365768	0.0402050184059632	0.0482363675104494	0.0985304459565171	0.0852143719271414	0.100836786968792	0.0354945779482951	0.086286173876455	0.0933278492024984	0.0480161380780868	0.0718477183994198	NA	0.0424058610439136	NA	0.0880156727594394	0.0545272099964641	NA	0.036324267060988	0.077462767080573	0.0807239440705985
PE O-18:2;0/22:2;0	PE O-	GPL	MEM	40	4	0		NA	NA	NA	NA	NA	NA	NA	NA	NA	NA	NA	0.0011333856136259	NA	NA	NA	NA	NA	NA	NA	NA	0.000528728457972219	NA	NA	NA	NA
PE O-18:2;0/22:3;0	PE O-	GPL	MEM	40	5	0		NA	NA	NA	0.0110814471362172	0.00869333064487081	NA	0.0109182963440711	NA	NA	0.00979274875902294	0.00954727397062944	NA	NA	0.00917296380700496	0.00884872595373377	NA	0.0103444391587298	NA	NA	NA	NA	NA	NA	NA	0.00671407386325769
PE O-18:2;0/22:4;0	PE O-	GPL	MEM	40	6	0		0.238060095960102	0.255307228338443	0.217923141921713	0.187706152616064	0.220204614984086	0.189825579576575	0.225425945270706	0.22788185321895	0.223397578356845	0.193053144240356	0.202961417816192	0.247623458420753	0.174581063736836	0.215908829460795	0.184302581774445	0.195755664567537	0.244169494819852	0.175801475880078	NA	0.188847717923599	0.155307078890001	0.234062212516669	0.162806630900912	0.169711025085863	0.155818250537502
PE O-18:2;0/22:5;0	PE O-	GPL	MEM	40	7	0		0.551850084181463	0.365761610702557	0.452288307858982	0.460481066419594	0.47339377387094	0.446131230948824	0.304865104888098	0.434544831440388	0.5003378956699	0.444918600201105	0.484238699910443	0.320431631734876	0.349878439664405	0.507245770246514	0.410059983744672	0.406637457448377	0.295730370975525	0.35745934061379	NA	0.396492247641008	0.35732714642372	0.307048662263438	0.319645538577273	0.405210598985891	0.336996830197186
PE O-18:2;0/22:6;0	PE O-	GPL	MEM	40	8	0		0.21358196370172	0.123549818859164	0.182222105717741	0.184785444288976	0.197277437105437	0.178849106759286	0.0952271310128625	0.165924218328608	0.219205225063615	0.191144144971707	0.185410683343408	0.0990650729510401	0.137068510446552	0.184090219553983	0.1474172220646	0.152097710187461	0.0966310695119365	0.129344563103361	NA	0.143635122964795	0.129760676288532	0.0905138321975092	0.114228202332673	0.144396032032314	0.12148970261616
PE O-18:2;0/24:4;0	PE O-	GPL	MEM	42	6	0		0.0442609156839563	NA	0.0469874903192898	0.0195979580732116	0.0372789669366075	NA	NA	0.0472913436625202	0.0387547783823758	NA	NA	NA	NA	0.0203813578036722	NA	NA	NA	NA	NA	NA	0.0296260147344742	NA	NA	NA	NA
PG 14:0;0_18:0;0	PG	GPL	MEM	32	0	0		NA	NA	NA	NA	NA	NA	NA	NA	NA	NA	NA	NA	NA	NA	NA	NA	NA	0.00157650686598656	NA	NA	NA	NA	NA	NA	NA
PG 14:0;0_18:1;0	PG	GPL	MEM	32	1	0		NA	NA	NA	NA	NA	NA	NA	NA	NA	NA	NA	NA	NA	NA	NA	NA	NA	NA	NA	NA	0.000722742820389147	NA	NA	NA	NA
PG 16:0;0_16:0;0	PG	GPL	MEM	32	0	0		NA	NA	NA	NA	NA	NA	NA	NA	NA	NA	NA	NA	NA	NA	NA	NA	NA	0.00219213536710743	NA	NA	NA	NA	NA	NA	NA
PG 16:0;0_16:1;0	PG	GPL	MEM	32	1	0		NA	NA	NA	NA	NA	NA	NA	NA	NA	NA	NA	NA	NA	NA	NA	NA	NA	NA	NA	NA	0.00413571538924191	0.00893310745697452	NA	NA	NA
PG 16:0;0_18:0;0	PG	GPL	MEM	34	0	0		NA	NA	NA	NA	NA	NA	NA	NA	NA	NA	NA	NA	NA	NA	NA	0.0086983406651405	NA	NA	NA	NA	0.00722301787326509	NA	NA	NA	NA
PG 16:0;0_18:1;0	PG	GPL	MEM	34	1	0		0.0427047147829583	0.0338364565190881	0.0423600456177164	0.0325369188912046	0.0379583542690014	0.0352603589798027	0.0392438976816724	0.0409743594984467	0.0590971623873616	0.0340529807027282	0.0427849386566083	0.0485488822377027	0.0231120101196722	0.0395255912393909	0.0339583626100758	0.0305959193373195	0.0397317057899695	0.0446700005446942	0.0589635344535832	0.0468952976119369	0.0323087859426457	0.052743394241888	0.0556476725113885	0.0511484098780656	0.0480075248613911
PG 16:0;0_18:2;0	PG	GPL	MEM	34	2	0		0.0056452676432997	0.00823726707868348	0.00692536775837175	0.00454287226408236	0.00419499022740957	0.00443800047819411	0.00811408427518224	0.00640887405505858	0.00602165791663469	0.00455679118558564	0.000748860049913253	0.0102780787285834	0.00051098111141492	0.00106842058969774	0.000847575032506907	0.00122566491244198	0.011436331303948	0.00122412391402209	0.000883949611980975	0.000996678362557939	0.00202772778880188	0.00275076703274574	0.0016023241934773	0.00158532169534961	0.00136323419340326
PG 16:0;0_18:3;0	PG	GPL	MEM	34	3	0		NA	NA	NA	NA	NA	NA	NA	NA	NA	NA	NA	NA	NA	NA	NA	NA	NA	NA	NA	NA	0.000573311454962888	NA	NA	NA	NA
PG 16:0;0_20:1;0	PG	GPL	MEM	36	1	0		NA	NA	NA	NA	NA	NA	NA	NA	NA	NA	NA	NA	NA	NA	NA	NA	NA	NA	NA	NA	0.00143577131521292	NA	0.000901298502724631	NA	NA
PG 16:0;0_20:2;0	PG	GPL	MEM	36	2	0		0.00373760650863704	0.00733320387850378	0.00394782489320945	0.00138440131302193	0.00287662230431054	0.0017148988808653	0.00766860926408765	0.00493968348840799	0.00432821778140631	0.00429337543511031	0.0038889723343061	0.00724692587406576	0.00260327840497705	0.00396446791217892	0.00360318951207958	0.0041160202092825	0.00929191321906414	0.00512671786022174	0.00533875374948635	0.00357587781200245	0.00393259578370899	0.0105190373176766	0.00490056605926486	0.00382998913264754	0.0035382816869063
PG 16:0;0_20:3;0	PG	GPL	MEM	36	3	0		0.00504098068413623	0.00661449497519993	0.00464155673474471	0.00457398099876953	0.00385625642947596	0.00436476812144295	0.00560067119319074	0.00479438551166805	0.00504473129311292	0.00465178301091067	0.0076524778040967	0.00492525476995797	0.00378787252032602	0.00584231246493259	0.00501820509585619	0.0109220044229035	0.00590229369177987	0.00495429296673532	0.00976848714076749	0.0046413006878279	0.00456954798457709	0.00922966406102642	0.00456863847765279	0.00546404731537643	0.00709129496817901
PG 16:0;0_20:4;0	PG	GPL	MEM	36	4	0		0.0102992129566736	0.0115926947371094	0.0099792098795182	0.00539725534111999	0.0067365622945363	0.00509764483856272	0.0135202829005994	0.00654569541114797	0.0121902072425904	0.00625337760281953	0.0074547168127117	0.0114948970893484	0.00469738536157072	0.00694677921136973	0.00881585019045282	0.0121964551109891	0.015203466579919	0.00727576389112113	0.0148353334624063	0.00691264131276747	0.00582974556680951	0.0192922860475241	0.0126169419742713	0.00661575592662728	0.00857862772161112
PG 16:0;0_22:4;0	PG	GPL	MEM	38	4	0		NA	0.00425162107202695	0.00249644275613182	0.00283626785028713	NA	NA	0.00439266545312239	0.00353163217875266	NA	0.00288133548514858	NA	NA	NA	NA	NA	NA	NA	NA	NA	0.00287045824774893	0.00262206810728239	NA	NA	0.00362444958288919	NA
PG 16:0;0_22:5;0	PG	GPL	MEM	38	5	0		NA	NA	0.00772331212540484	NA	NA	NA	NA	0.00620122598292188	0.00709340354279067	0.00887932643257572	NA	NA	NA	NA	NA	NA	0.00671041669523452	NA	NA	NA	0.00698051664925266	NA	0.00626242352798967	0.00960660468892968	0.00749524107170931
PG 16:1;0_18:0;0	PG	GPL	MEM	34	1	0		NA	NA	0.00132054814259446	0.00128753243523775	NA	NA	NA	NA	NA	NA	0.00247077863041088	NA	0.00151080019486435	NA	0.0019325512036559	NA	0.00374189424502307	0.00190018288160209	NA	0.00208899235665386	0.00149426605373873	0.00421185313722951	0.00228026095940135	NA	NA
PG 16:1;0_18:1;0	PG	GPL	MEM	34	2	0		NA	NA	NA	NA	NA	NA	NA	NA	NA	NA	0.00687452227610008	NA	0.0048273847910716	0.0079703950666608	0.00649473769640889	0.00718903971852433	NA	0.00839442622700728	0.00521028004010813	0.00814928269176378	0.0106471828705173	0.0137592459775432	0.0100482174141072	0.0104609671809611	0.00853168578247405
PG 16:1;0_18:2;0	PG	GPL	MEM	34	3	0		NA	NA	NA	NA	NA	NA	NA	NA	NA	NA	NA	NA	NA	NA	NA	NA	NA	NA	NA	NA	0.00483656205746422	NA	NA	NA	NA
PG 16:1;0_20:1;0	PG	GPL	MEM	36	2	0		NA	NA	NA	NA	NA	NA	NA	NA	NA	NA	NA	NA	NA	NA	NA	NA	NA	NA	NA	0.000424505438852443	NA	NA	NA	NA	NA
PG 16:1;0_20:3;0	PG	GPL	MEM	36	4	0		NA	0.00887890262820122	NA	0.00382321071515817	0.00629609783979383	0.00608884014264811	NA	0.00929707663154227	NA	0.00784874661080803	0.0062832286830036	0.0104089200041249	0.0077867511050931	0.00718516178840547	NA	0.00346592159912118	NA	0.00977285883312542	0.00223463319999722	0.00810187984244927	0.00737373960363842	0.00839766609255601	NA	0.00826445514195275	0.00657516316506867
PG 16:1;0_22:3;0	PG	GPL	MEM	38	4	0		NA	NA	NA	NA	NA	NA	NA	NA	NA	NA	NA	NA	NA	NA	NA	NA	NA	NA	NA	NA	NA	NA	NA	NA	0.000377983095534126
PG 16:1;0_22:4;0	PG	GPL	MEM	38	5	0		0.00635021340678066	0.00501714994606921	NA	0.00364355695063665	0.00541234872068215	0.00561638562266947	NA	0.00427682934659156	0.00477551367050903	NA	0.00731575921786155	NA	NA	0.00618291423912205	NA	0.00284644250820936	NA	0.00673532349902641	0.00134632410578741	0.00534982170832216	0.00437337166142693	0.002522377892139	0.00367658188547393	NA	0.0031954475518017
PG 16:1;0_22:5;0	PG	GPL	MEM	38	6	0		0.00520964179421778	NA	0.00414914859170239	0.00340890537014025	0.00420440356531474	0.00504895536055537	0.00304053299549631	0.00503493034521902	0.00609330586257993	0.00355114212380477	0.00648994572965596	NA	0.00265154169875508	0.00625756234988862	0.00601084574650129	0.00411817935826106	NA	0.00467967291955864	0.00249075936066284	0.00512689504087097	0.00472153929907177	NA	0.00307999190935397	0.00559184076362922	0.00591380268306441
PG 16:2;0_22:4;0	PG	GPL	MEM	38	6	0		NA	NA	NA	NA	NA	NA	NA	NA	NA	NA	NA	NA	NA	NA	NA	NA	NA	NA	NA	NA	NA	NA	0.000776650541299003	NA	NA
PG 17:1;0_17:1;0	PG	GPL	MEM	34	2	0		NA	NA	NA	NA	NA	NA	NA	NA	NA	0.000258376192733552	NA	NA	NA	NA	NA	NA	NA	NA	0.000220290496545624	NA	NA	7.90697588091326e-05	NA	NA	NA
PG 18:0;0_18:1;0	PG	GPL	MEM	36	1	0		NA	NA	NA	NA	NA	NA	0.0119706351376362	NA	NA	NA	NA	NA	NA	NA	NA	NA	0.0110658169373479	NA	0.0131782713011081	0.005883655227688	0.0106483153367117	0.0220061362619659	0.00777478513889043	0.00774756171210746	NA
PG 18:0;0_18:2;0	PG	GPL	MEM	36	2	0		0.00555686580599134	0.0216513048851425	0.00857598404513845	0.00255210100798293	0.00526169235876895	0.00332606944168416	0.0171040719273324	0.0117002047886558	0.00792743739301967	0.00660641717141852	0.00745991157439953	0.0222772048448347	0.00563256082361062	0.00803955921503505	0.00827344519800314	0.00816691665835886	0.0258069974320363	0.0141407306414796	0.0124061494164655	0.00826059280710618	0.00796065406278349	0.0300420118185452	0.014232059895783	0.00869642303067753	0.00971750142438295
PG 18:0;0_20:3;0	PG	GPL	MEM	38	3	0		0.00365739248307593	NA	0.00245296888896426	NA	0.00212383090257687	NA	NA	0.00315161669273398	NA	0.00362328785855157	0.0028821911784363	NA	NA	0.0027627065858579	NA	NA	0.00421903452698278	0.00294004077205382	NA	0.00286163451050255	NA	NA	NA	NA	0.00352836389174583
PG 18:0;0_20:4;0	PG	GPL	MEM	38	4	0		0.00296751268767279	0.00268368282281192	0.00280522295616395	0.00181072439637319	0.00373696283501784	0.00322898188105255	0.00419400942916831	0.00354705880883102	0.00422721478925269	0.0028022694235742	0.00502270278922535	0.00526870417787704	0.00356575691399514	0.00443813511411577	0.00466812143375348	0.00396624922871118	0.00686900423129978	0.00524475416669393	0.00228764746358448	0.00337231259770362	0.0031870927195539	0.00598019073749799	0.0043879352633019	0.00363983874146632	0.00455574346576786
PG 18:1;0_18:1;0	PG	GPL	MEM	36	2	0		0.00649925462958783	0.00877672635111885	0.00509601707655826	0.00230512123650112	0.00474327970696214	0.00380205057542655	0.00958780748235474	0.0076363965391226	0.00662276833880167	0.00865497801699972	0.0114093864882175	0.0119771410407563	0.00575238091977742	0.0131127528305553	0.0141961205142137	0.0102800655507143	0.011845229625124	0.0123597338835156	0.0138960818838803	0.0132068543183629	0.0122357501799761	0.0130505722827911	0.0112812393249375	0.0112576969633854	0.0134498285019296
PG 18:1;0_18:2;0	PG	GPL	MEM	36	3	0		0.00713302420807699	0.00996059416729263	0.00821265927472166	0.00396872016597291	0.0062303118630341	0.00645902719564711	0.0120560160782986	0.0104570402723389	0.0101637986571804	0.00802373633017007	0.0114984650576423	0.0141266489039361	0.0105299988741324	0.0121075956287719	0.0129962743036892	0.00868432726813002	0.0154376973329303	0.0151823467836667	0.00312366317328641	0.0119531874585484	0.0138481561159643	0.0135178286564597	0.0130926890016402	0.0140579999002343	0.0117316963867546
PG 18:1;0_18:3;0	PG	GPL	MEM	36	4	0		NA	NA	NA	NA	NA	NA	NA	NA	NA	NA	0.000559719489753009	NA	NA	NA	NA	NA	NA	NA	NA	NA	0.00113569867850776	NA	NA	0.00104870998009775	0.000858851548095981
PG 18:1;0_20:2;0	PG	GPL	MEM	38	3	0		NA	NA	0.00121662852535595	NA	0.00153785293810395	NA	NA	0.00188147183232107	NA	0.00176064356416543	0.00235020840846224	NA	NA	0.00212388513311759	NA	NA	0.00252220016899397	0.00177736378273279	NA	0.00202023955925749	NA	NA	NA	NA	0.00174841747821813
PG 18:1;0_20:3;0	PG	GPL	MEM	38	4	0		0.004855598988909	0.00396428879908761	0.00346575361236528	0.00261864724704074	0.00588444269080039	0.00494969533105837	0.00432694281450029	0.00514975361326772	0.00597766741187145	0.00444789965456006	0.00923614322218404	0.00604550696933436	0.00442626854127321	0.00730539533655818	0.0083632305379157	0.00769434815969331	0.00569398575872508	0.0076832774719339	0.00571699165763226	0.00629122403110423	0.00539868410346388	0.00889525117513375	0.00601274530760212	0.00609911737881953	0.00821876582157455
PG 18:1;0_20:4;0	PG	GPL	MEM	38	5	0		0.00996889748000368	0.0100697214451774	0.00715984621384982	0.00643468326634809	0.00882266891600067	0.00847889881997752	0.0141452498628833	0.00633338029189713	0.00522484267949585	0.00792957211485441	0.0163571135186735	0.0112737818441119	0.0111430424343342	0.0119063329395381	0.0188484657821076	0.0164617360324717	0.00366658339094518	0.00971702887703321	0.0123215350783962	0.0131862488778613	0.00859542552024897	0.00834973026220602	0.00571262041538579	0.00999480681445579	0.00887198286279134
PG 18:1;0_22:5;0	PG	GPL	MEM	40	6	0		0.00935290502839897	NA	0.00593981790437609	0.00588212552557301	0.00701196599964803	0.00902722467179632	0.00649140637593412	0.0100587725533717	0.00692495355117155	0.00626980596998642	0.00758460553749025	NA	NA	0.00739687775201807	0.00997237454869614	NA	NA	0.00627231224189854	NA	0.00748241183910554	0.00712647051222901	NA	0.00529504330022709	0.00591343686337067	0.0069942114540758
PG 18:2;0_18:2;0	PG	GPL	MEM	36	4	0		0.00653331765899921	0.00762880173504863	0.00880554164185971	0.00177797414446882	0.00344315087180836	0.00346134165396223	0.0137675808417337	0.00669499204919706	0.00818900978378352	0.00435756588983091	0.00405940549956963	0.0132984169359377	0.0049950673086578	0.00523167473355637	0.007848032632663	0.00250890548576836	0.0185962069549686	0.00862699823028191	0.00150534880656475	0.00579691842256435	0.00543856055425481	0.0106557351946015	0.015522907064212	0.00731714252020747	0.00518755050217207
PG 18:2;0_20:2;0	PG	GPL	MEM	38	4	0		0.000508393276040023	0.00130407727664193	0.000790644533339239	0.000459416844928759	0.000640175189183983	0.000972665248226691	0.00172839615285968	0.00162451639802551	0.00140804781706377	0.000506992933247946	0.00133273949008006	0.00229382572591473	0.00123888122245899	0.00135279680704943	0.000915494469213493	0.000646333909725622	0.00251848284858122	0.00252676072156655	0.000187582818561136	0.00111412108928835	0.00117459789764848	0.00229339174456598	0.00176429711861329	0.00116692168619814	0.00110504799916911
PG 18:2;0_20:3;0	PG	GPL	MEM	38	5	0		0.001684180900125	0.00180908047244684	0.00150193072872436	0.00100387268763661	0.0014611680814652	0.001543553607428	0.00344095282410301	0.00135238676394858	0.00111505721410078	0.00158986857437189	0.00286564796753681	0.00317407120434488	0.00239851437943721	0.00259469517901155	0.0035206547730577	0.00207144052763088	0.000880720488127343	0.00226844001565368	0.0011938623969607	0.00258076849384977	0.00238461449255155	0.00143529386653085	0.00149981735669856	0.00212333231178435	0.00158378446946483
PG 18:2;0_20:4;0	PG	GPL	MEM	38	6	0		0.00274878824450873	NA	0.00252389802364	0.00177403809219554	0.00219274851583498	0.00343982012124438	0.00350808078864112	0.00370464297975794	0.0020776070259692	0.00200971583722592	0.00573613641026984	NA	0.00190752395912346	0.00408798506744308	0.00452221781619241	0.00809347370131463	NA	0.00315856340026838	0.00564871597588972	0.00444263177368723	0.00482215153170849	NA	0.00241483971120885	0.00441871629229021	0.00552691452970976
PG 18:2;0_22:4;0	PG	GPL	MEM	40	6	0		NA	NA	0.00118896241852264	NA	NA	NA	NA	NA	NA	NA	0.00170987373990131	NA	NA	NA	NA	NA	NA	NA	NA	NA	0.00133043295444454	NA	NA	0.0010400519231071	0.00190253092955225
PG 18:2;0_22:5;0	PG	GPL	MEM	40	7	0		NA	NA	NA	0.00609197527320593	NA	NA	NA	NA	NA	NA	NA	NA	NA	NA	NA	0.009955274417131	NA	NA	NA	0.0117037795472021	0.011547400425405	NA	0.00772209076937911	0.0101727186722461	NA
PG 20:2;0_20:4;0	PG	GPL	MEM	40	6	0		0.00122586560450217	NA	0.000411240089501308	0.00073304175599267	0.000560867399710731	0.00152023422447888	0.000920182168626063	0.0013228326833993	0.000847479482960061	0.000881062631857482	0.00079850324439138	NA	NA	0.000888180814164276	NA	NA	NA	0.000378840791301916	NA	0.000674880769246274	0.000940064521772041	NA	0.000309287258825069	0.000731421242567306	0.000657238552492339
PG 20:3;0_20:3;0	PG	GPL	MEM	40	6	0		0.000816828486813545	NA	0.000463954051542114	0.000635938362256228	0.00061451038004681	0.000661999806381831	0.000355588047113623	0.0015415682347423	0.000691421632457181	0.00056308449909687	0.000658669174524917	NA	NA	0.000427224498728238	0.000345707094627815	NA	NA	0.000265974595498419	0.00530542791769129	0.00066321314376542	NA	NA	0.000338021298425259	0.000427035973743287	0.000626489053969822
PG 20:3;0_20:4;0	PG	GPL	MEM	40	7	0		0.0290189073332028	0.015755842964303	0.0202444271270907	0.0131518661677554	0.0229915898119446	0.023598918220904	0.0188302201500277	0.0252599821885586	0.0256299539413591	0.0217439855088816	0.0281129077045895	0.00806898852324831	0.0138715263677268	0.0247715912891097	0.0226654120422448	0.0145683427186592	0.0064188484015832	0.0152048454523415	0.0164712186446207	0.0115508712488322	0.0112242639139804	NA	0.00594748764773274	0.0113061790931757	0.0238321285374573
PG 20:3;0_20:5;0	PG	GPL	MEM	40	8	0		NA	NA	NA	NA	NA	NA	NA	NA	NA	NA	NA	NA	NA	NA	NA	NA	NA	NA	0.000277931681699421	NA	NA	NA	NA	NA	NA
PG 20:3;0_22:5;0	PG	GPL	MEM	42	8	0		0.00270844436063923	NA	NA	0.00145418005649623	0.00204770645521287	0.00215190747818327	NA	0.00335602301853248	0.0018761726688412	NA	0.00170699036152708	NA	NA	NA	NA	NA	NA	NA	NA	NA	NA	NA	NA	NA	NA
PG 20:3;0_22:6;0	PG	GPL	MEM	42	9	0		NA	NA	NA	NA	NA	0.0141548066238234	NA	NA	NA	NA	NA	NA	NA	NA	NA	NA	NA	NA	NA	NA	NA	NA	NA	NA	NA
PG 20:4;0_20:4;0	PG	GPL	MEM	40	8	0		0.0215832728644758	0.0116174193052817	0.0149988714398579	0.01334854448702	0.016059787130762	0.0178261522333869	0.0138518718171344	0.0172864327526624	0.0175762753273586	0.01066318560329	0.0176926468553789	NA	0.00623730230640164	0.0141982208843642	0.0119617668350053	0.0171804308094785	NA	0.0069010988235204	0.00865477629631499	0.0114332578994479	0.0138157351860293	NA	0.00899026859561808	0.0110826895021462	0.0139118277029057
PG 20:4;0_20:5;0	PG	GPL	MEM	40	9	0		0.00407073775412109	NA	NA	NA	NA	NA	NA	NA	NA	NA	NA	NA	NA	NA	NA	NA	NA	NA	NA	NA	NA	NA	NA	NA	NA
PG 20:4;0_22:4;0	PG	GPL	MEM	42	8	0		0.0077133309182879	NA	0.00590101746017703	0.00526505030234688	0.00528349939902124	0.00596281733968926	NA	0.0050328992493223	0.00344315337323904	NA	0.00390367930424302	NA	NA	NA	NA	NA	NA	NA	NA	NA	NA	NA	NA	NA	NA
PG 20:4;0_22:5;0	PG	GPL	MEM	42	9	0		0.0223074231690278	0.00964914940280355	0.0164694156489165	0.017385433141747	0.0209461243309382	0.00554432386364659	0.0142809613784798	0.0194136213262426	0.0172422307257901	0.0132036953777815	0.0153430188430797	NA	0.00697803892207357	0.0125894533358828	0.0118859865783284	0.0165195102576107	NA	0.00863974803876977	0.00797773972239199	0.010964330605648	0.0105478938613982	NA	0.00734036002388407	0.00768542451315789	0.0109837921213727
PG 20:4;0_22:6;0	PG	GPL	MEM	42	10	0		NA	NA	NA	0.0298225256661608	NA	NA	NA	NA	NA	NA	NA	NA	NA	NA	NA	0.019388679450866	NA	NA	0.0131852080620607	NA	NA	NA	NA	NA	NA
PG 20:5;0_22:5;0	PG	GPL	MEM	42	10	0		NA	NA	NA	NA	NA	NA	NA	NA	NA	NA	NA	NA	NA	0.0180252216003709	NA	NA	NA	NA	NA	NA	NA	NA	NA	NA	0.0190803650879309
PG 22:4;0_22:6;0	PG	GPL	MEM	44	10	0		NA	NA	NA	0.00656842177310385	NA	NA	NA	NA	NA	NA	NA	NA	NA	NA	NA	NA	NA	NA	NA	NA	NA	NA	NA	NA	NA
PG 22:5;0_22:5;0	PG	GPL	MEM	44	10	0		0.0104052306551618	NA	0.00779794378434332	0.00117640228632521	0.00893402636208264	0.0102399392933195	NA	0.00806658964215871	NA	0.00643256618702145	0.00671704001033135	NA	NA	0.0046827294633675	0.00425510947599924	NA	NA	NA	NA	NA	NA	NA	NA	NA	NA
PG 22:5;0_22:6;0	PG	GPL	MEM	44	11	0		NA	NA	NA	0.0155705762399468	0.0184218129225049	0.0176535531389703	0.00782207755552882	NA	NA	NA	NA	NA	NA	NA	NA	NA	NA	NA	0.00635524439302484	NA	NA	NA	0.0064904228588084	0.0100902742976268	0.00937367416487521
PG 22:6;0_22:6;0	PG	GPL	MEM	44	12	0		0.0300150452040258	0.0116077312674122	0.02249702573736	0.0272889630355882	0.0305995777898448	0.0265163633240738	0.0128255739296033	0.0256014378659419	0.0331840779737089	0.0223870728597432	0.0186241073272161	NA	0.0110086230883264	0.0186028296716824	0.0143825803082822	0.0129480158789363	NA	0.0139995708412808	0.0118963622295559	0.0120919169763783	0.0112778415006305	NA	0.0129074045145293	0.0160856798607031	0.0147281239599863
PI 16:0;0_18:1;0	PI	GPL	MEM	34	1	0		NA	0.0467091454241876	NA	NA	NA	NA	0.141312620410591	NA	NA	NA	NA	0.21739838836733	NA	0.165035972186347	0.176791112732064	NA	0.237806740071091	0.172370798934719	0.163879725078411	0.207027414710665	NA	0.15682358038295	0.115904318395267	0.10977104355872	0.119191234385723
PI 16:0;0_20:3;0	PI	GPL	MEM	36	3	0		NA	0.068520896495548	NA	NA	NA	NA	NA	NA	NA	NA	NA	0.0791907114174388	NA	0.029465226263338	NA	NA	0.0755999543794039	NA	NA	NA	NA	NA	NA	NA	0.0741574712670689
PI 16:0;0_20:4;0	PI	GPL	MEM	36	4	0		0.310489444644199	0.34490857394817	0.291037972503318	0.298419207304392	0.367910441554815	0.354772578335465	0.485313682912389	0.389123852301201	0.327853437038833	0.360935860038711	0.268636340073921	0.441799606467507	0.279886516944187	0.237274753160702	0.346890675453819	0.348582062287607	0.416405314232576	0.29688809679905	0.292231290881657	0.357211373489515	NA	0.306693982959491	0.38822009030629	0.349073449067631	0.334372452189702
PI 16:1;0_18:0;0	PI	GPL	MEM	34	1	0		NA	0.0518460466453532	NA	NA	NA	NA	NA	NA	NA	NA	NA	NA	NA	NA	NA	NA	NA	NA	NA	NA	NA	NA	0.131308213130529	0.143375379464286	0.128033098352607
PI 18:0;0_18:1;0	PI	GPL	MEM	36	1	0		NA	0.229624521163645	0.191966177313013	NA	0.196804991006851	NA	0.275935589868397	0.161973581554533	NA	0.159692200627255	0.310111017830224	0.374386630832551	0.300703755517621	0.335943880178458	0.374431601291456	0.494806899402633	0.280557024780536	0.334600430992429	0.314759644577143	0.359509590868502	NA	0.246723963384384	0.379726188473073	0.451391011816249	0.39980046096913
PI 18:0;0_18:2;0	PI	GPL	MEM	36	2	0		NA	0.330376302474405	0.219454451553679	NA	NA	NA	0.367947201157172	0.223465773321066	0.222128943598346	0.21607354235462	0.27215679180874	0.362159378381339	0.23111281813902	0.292476369379202	0.335285233479148	0.346163487401953	0.401587121502461	0.262622253883024	0.223587446128177	0.305629466021001	NA	0.246070692151823	0.251789425683679	0.295040974463121	0.362465457996381
PI 18:0;0_18:3;0	PI	GPL	MEM	36	3	0		NA	NA	NA	NA	NA	NA	NA	NA	NA	NA	NA	NA	NA	NA	NA	NA	NA	NA	0.0567498557122595	NA	NA	NA	NA	NA	NA
PI 18:0;0_20:3;0	PI	GPL	MEM	38	3	0		NA	0.241304366381012	NA	NA	NA	NA	0.222110889840086	NA	NA	NA	NA	0.288188174767155	NA	0.301605034110369	0.369856486265785	NA	NA	0.170360900648148	0.143162350204656	0.291596354818854	NA	NA	NA	0.282371570854494	0.203057112054052
PI 18:0;0_20:4;0	PI	GPL	MEM	38	4	0		9.47611663035648	8.3243164624526	6.73044948529845	6.83957605114925	8.70574199394519	9.9179968966633	9.41960678681636	8.48560681125474	9.12705380477288	9.80842371727893	7.41297247780937	9.77237377468032	6.72338958628272	9.81854692930825	10.4118025423869	7.91321079895975	7.90339199367484	7.68939345821268	6.25399895566828	8.60638682335957	NA	6.18937999816527	7.16522803110031	7.42168965676162	7.63777203859227
PI 18:0;0_22:4;0	PI	GPL	MEM	40	4	0		0.292206266752047	0.446688605344277	0.427533664879956	NA	NA	0.279237116383739	0.64167883002043	0.579034438780001	0.480118868960424	0.525963220828114	NA	0.447151728950375	0.293960895589126	0.231899776058026	0.590732717208247	0.894784261174237	0.534307179985425	0.328616573854795	0.678588562925928	0.623309037424034	NA	0.383373812258363	0.571601112974415	0.525451315572945	NA
PI 18:0;0_22:5;0	PI	GPL	MEM	40	5	0		NA	0.262117783718843	0.259815382051523	0.317698527429327	0.446013553932463	0.31022248346912	0.342519608523835	0.327028720902404	0.339585295931985	0.402738700736047	0.369605217336394	0.306989030812622	0.34808677270561	0.388358137104584	0.477069144566863	0.496887239253643	0.29361277635462	0.366110559010067	0.415525138596618	0.501188246409965	NA	0.201686732905978	NA	0.433488131064322	0.378084376590282
PI 18:1;0_18:1;0	PI	GPL	MEM	36	2	0		NA	0.0980956317391579	0.101204265637109	NA	NA	NA	0.126467262011008	0.0926613510536361	0.0982997399311267	0.0838047238053617	0.0983625576455601	0.175638335323643	0.100195701640129	0.144386179501314	0.149668062766092	0.188863639766793	0.164585095242487	0.144198845940634	0.09145880038478	0.150495094242321	NA	0.0895818843689901	0.091062328495648	0.12199607554391	0.168187042056716
PI 18:1;0_18:2;0	PI	GPL	MEM	36	3	0		NA	0.0771405067222139	NA	NA	NA	NA	NA	NA	NA	NA	NA	0.115287725915601	NA	0.0738642426606665	0.135577983720368	NA	0.0632536550876913	NA	0.0628991707951399	NA	NA	0.134932539729579	NA	0.152948455102961	0.0647768873711674
PI 18:1;0_20:3;0	PI	GPL	MEM	38	4	0		NA	NA	NA	NA	0.0960193833680986	NA	0.160259252004168	0.0824199723406132	NA	0.110855171945077	NA	0.172664606283265	NA	0.077663909251624	NA	NA	0.0966289091532932	NA	NA	0.0711631827920451	NA	NA	NA	0.11343133422368	0.125763722719793
PI 18:1;0_20:4;0	PI	GPL	MEM	38	5	0		0.463545990132707	0.530010659835056	0.433083357932341	0.442469419205027	0.51057602851172	0.567344472394805	0.656212225776702	NA	0.513781982028007	0.508277926468075	0.441524461091492	0.707467024006942	0.499676231431855	0.507625585419612	0.602595704619364	0.556959968270823	0.584341276085421	0.545094371194915	0.415145428462971	0.625280816957533	NA	0.504012337694484	0.552344570518652	0.536285266428886	0.589809896844263
PI 20:1;0_20:4;0	PI	GPL	MEM	40	5	0		NA	NA	NA	NA	NA	NA	NA	NA	NA	NA	NA	0.0530922554393861	NA	NA	NA	NA	NA	NA	NA	NA	NA	0.0490011496426301	NA	NA	NA
PS 16:0;0_18:0;0	PS	GPL	MEM	34	0	0		0.183630369784724	0.180655935540395	0.200438273831095	0.219093599925963	0.195521122127952	0.160690141780892	0.276019917307374	0.202378067346142	0.188356590899236	0.202976694161308	0.164691456281997	0.342507757866199	0.200326690096902	0.144118176228104	0.224845976329419	0.177598821561807	0.20540547539074	0.205370875433088	0.162002135941626	0.143829958379309	0.14960897505851	0.181840896822027	0.248994301974821	0.196306243413586	0.258466957645766
PS 16:0;0_18:1;0	PS	GPL	MEM	34	1	0		0.241966658265792	0.161771178348617	0.14979902892159	NA	0.342648660419173	NA	0.254891147665939	0.244590072854934	0.226593506605635	0.179234697679765	NA	0.359756381020527	0.277862487418887	0.15654444571547	0.218511319326057	NA	0.251474878143229	0.290777566067464	NA	0.194942638197351	NA	0.216965158295958	NA	0.208577905175981	0.308339225247431
PS 16:0;0_20:4;0	PS	GPL	MEM	36	4	0		NA	NA	NA	NA	NA	NA	NA	NA	NA	NA	NA	NA	NA	0.0610383801913904	NA	NA	NA	NA	NA	NA	NA	NA	NA	NA	NA
PS 16:0;0_22:4;0	PS	GPL	MEM	38	4	0		NA	NA	NA	NA	NA	NA	NA	NA	NA	NA	NA	NA	NA	NA	NA	NA	NA	0.176428947249668	NA	0.195140528251377	NA	0.193919943004175	NA	NA	NA
PS 16:1;0_18:0;0	PS	GPL	MEM	34	1	0		NA	0.0609916617289112	0.0716807561136361	NA	NA	NA	0.0738435657307357	NA	NA	0.072236706626169	NA	NA	NA	0.105299762250174	0.120975183323164	NA	NA	NA	NA	0.116850107816685	NA	NA	NA	0.121874655195493	0.135937333337407
PS 17:0;0_18:1;0	PS	GPL	MEM	35	1	0		NA	NA	NA	NA	NA	NA	NA	NA	NA	NA	NA	NA	NA	0.077256767358519	NA	NA	NA	NA	NA	NA	NA	NA	NA	NA	NA
PS 18:0;0_18:1;0	PS	GPL	MEM	36	1	0		5.36745488752046	2.81468947483054	4.04127002260722	4.18685410130998	5.41146766555794	5.51980328964609	4.26441121573148	4.19622733552275	4.43691623047187	4.48387625476023	3.77735035795998	4.30359990436024	3.7105835017662	4.27254643384013	4.99352804629905	3.70623799519804	2.485839257738	3.80594865947714	3.72586109963111	4.20995382867448	2.55419279817173	2.16431316931781	3.75130107244112	3.82492994447085	4.85840458487617
PS 18:0;0_18:2;0	PS	GPL	MEM	36	2	0		0.371496262255815	0.411051189168553	0.390704522488758	0.405083332270847	0.442331019870488	0.562763222584714	0.646495207150239	0.479910306739678	0.41856274522232	0.514107008514411	0.522072948587779	0.653981245252597	0.520068758234642	0.430375647625368	0.65570676071246	0.530123739703154	0.430880002025008	0.550319108609297	0.423578614691179	0.518076511653816	0.385945797665929	0.397168372788901	0.572815213232568	0.502936978934626	0.689335807201555
PS 18:0;0_20:2;0	PS	GPL	MEM	38	2	0		NA	NA	NA	NA	NA	NA	NA	NA	NA	NA	NA	NA	NA	0.0597289360693884	NA	NA	NA	NA	NA	NA	NA	NA	NA	NA	NA
PS 18:0;0_20:3;0	PS	GPL	MEM	38	3	0		13.256804650902	5.18049875687666	12.0760202169801	29.0708600185889	18.0834533056148	22.2797080665639	13.3714764201473	13.3645555326147	11.7388958676028	14.260566679072	12.9664095544554	13.0566567878496	24.1042530667144	3.85920461658607	11.2696299534991	17.9180421704988	10.6208728502005	13.7888310796052	8.86206918977055	10.4551110018045	27.3743066407471	9.78412446458587	21.8420871411167	13.3774133633484	14.5476166045094
PS 18:0;0_20:4;0	PS	GPL	MEM	38	4	0		1.7737961516432	1.16795457103781	1.54020877315948	1.38265194831246	1.91682881099994	2.15649770607208	1.92321610222005	1.52686054494577	1.38316083824026	1.58803490964844	1.30459843052121	1.74710683976	1.46660132311651	1.43419793617442	1.76391309846445	1.27108726019125	1.07168121459693	1.32846886124859	1.18481665067155	1.39109061653426	0.879322936925077	0.665612871205646	1.30974915403707	1.30244054922155	1.75088441238554
PS 18:0;0_22:4;0	PS	GPL	MEM	40	4	0		0.813467614393718	0.375655095941009	0.594341943332479	0.774551509095319	1.08865150363539	1.00188336570018	0.646124847597756	0.667981808248611	0.877232604026378	0.884164932384486	0.61992081725276	0.582139212206407	0.609073459418021	0.460780630819082	0.738776796162552	0.698590980732136	0.400646154742185	0.604262351319566	0.552747123103835	0.729475932671644	NA	0.289678350350108	0.658976979104047	0.479862145157892	0.729136776023005
PS 18:0;0_22:5;0	PS	GPL	MEM	40	5	0		1.20801003751491	0.379789666281179	0.752741328997463	1.20732076066653	1.44833822664613	1.31670242117793	0.561978425636965	0.900901567219781	1.21718749110719	1.19539277603812	0.829719376759747	0.489616360749866	NA	0.890230707458458	1.07931579714105	0.710445000965682	0.280044204701712	0.743917239023954	0.789525135193827	0.894660097631052	0.571183233409918	0.203753285193332	0.702272523466145	0.856225014724949	0.995847917856426
PS 18:0;0_22:6;0	PS	GPL	MEM	40	6	0		0.693941564154335	NA	NA	0.820827748019868	0.908785843488724	NA	NA	NA	NA	NA	0.529883796294126	NA	NA	0.514174587471109	NA	NA	NA	NA	NA	NA	NA	NA	NA	NA	0.598588554704084
PS 18:1;0_18:1;0	PS	GPL	MEM	36	2	0		0.140480437903905	0.136506243924949	0.138422855572621	NA	0.171383046570977	0.192198827613213	0.194479288897511	0.139068215043822	0.148195907112393	0.201089877308756	0.143017817897001	0.2168168732173	0.155554588258234	0.143969990762843	0.192380991126449	0.174673222153855	0.135251539835594	0.18030124934955	0.155730424840081	0.172711205300676	0.113705755623868	0.111152812799273	0.172914203335279	0.172985934110066	0.22633958702928
PS 18:1;0_18:2;0	PS	GPL	MEM	36	3	0		NA	NA	NA	NA	NA	NA	NA	NA	NA	NA	NA	0.187417919701062	NA	NA	NA	NA	NA	NA	NA	NA	NA	0.153262843159093	NA	NA	NA
PS 18:1;0_20:0;0	PS	GPL	MEM	38	1	0		NA	0.090952656230205	NA	NA	NA	NA	NA	NA	NA	NA	NA	NA	NA	NA	NA	NA	NA	NA	NA	NA	NA	NA	NA	NA	NA
PS 18:1;0_20:3;0	PS	GPL	MEM	38	4	0		0.124294911482894	NA	NA	NA	NA	NA	NA	NA	0.0872396639091571	NA	NA	NA	NA	NA	NA	0.054175101854117	NA	NA	NA	NA	NA	NA	0.104017851832088	0.0741810024637883	NA
PS 18:1;0_20:4;0	PS	GPL	MEM	38	5	0		NA	NA	NA	NA	NA	NA	NA	NA	NA	NA	NA	NA	NA	0.0823878943186446	NA	NA	NA	NA	NA	NA	NA	NA	NA	NA	NA
PS 18:1;0_22:4;0	PS	GPL	MEM	40	5	0		0.0579016924894717	NA	0.0357323802553534	NA	NA	NA	NA	NA	NA	0.0510535921562274	0.0444899956844317	0.0773090838499729	NA	NA	NA	0.0441026228924853	0.0315436003206184	NA	NA	NA	NA	0.0388493174498565	NA	0.0819314135053401	NA
PS 18:1;0_22:5;0	PS	GPL	MEM	40	6	0		0.10090486561796	0.266016457957661	0.515277851866568	NA	NA	NA	NA	NA	NA	NA	NA	NA	NA	NA	0.647195784456033	0.485685487789492	NA	NA	NA	NA	NA	NA	NA	NA	NA
PS 20:0;0_20:4;0	PS	GPL	MEM	40	4	0		NA	0.0181835454687676	NA	NA	NA	NA	NA	NA	NA	NA	NA	NA	NA	NA	NA	NA	NA	NA	NA	NA	NA	NA	NA	NA	NA
PS 20:3;0_20:3;0	PS	GPL	MEM	40	6	0		NA	NA	NA	NA	0.0201935112472728	NA	NA	NA	NA	NA	NA	NA	NA	NA	NA	NA	NA	NA	NA	NA	NA	NA	NA	NA	NA
SM 32:1;2	SM	SL	MEM	32	1	2		0.0940299438829664	0.135067425399372	0.111975607600606	0.0775812847147069	0.0941616469068425	0.0921007723555478	0.124081574428792	0.106313130368692	0.0969099592705684	0.0990916731053952	0.0885043142276522	0.117473799463445	0.0758279811277636	0.100737638702776	0.0841041592178653	0.0666143695363461	0.139297709566219	0.0963278299015471	0.0873380488243543	0.0934787593335086	0.168596690459039	0.184616807717273	0.0953121557324699	0.114860259566568	0.102921471729167
SM 32:2;2	SM	SL	MEM	32	2	2		NA	NA	NA	NA	NA	NA	NA	NA	NA	NA	NA	NA	NA	NA	NA	NA	NA	NA	NA	NA	0.0135922443324249	NA	NA	NA	NA
SM 34:0;2	SM	SL	MEM	34	0	2		0.326719089030642	0.143351541429186	0.271759698558527	0.284164904973867	0.311337668576404	0.214605456250478	0.128398924859138	0.202182540815221	0.297725637016299	0.235723990071612	0.282002953001146	0.117142123386224	0.142459867784268	0.30930147066341	0.213801830895187	0.175061767220052	0.13707638607683	0.139182412682129	0.217186118247861	0.184393061242873	0.205827734321657	0.1287136837275	0.141870115915009	0.220730798202267	0.180292087469015
SM 34:1;2	SM	SL	MEM	34	1	2		2.48923971074687	2.93098364241481	2.71956731294402	2.12834498479172	2.42194007721098	2.25178742194462	2.76993776236896	2.5749019977866	3.0145759101285	2.67235089405923	2.67522452590915	2.84854442132862	2.21194034021489	2.78792651011412	2.47584812839381	2.0640390606077	3.2467311829519	2.4721551205935	2.4433039615949	2.62125488537615	2.74126873381455	3.44139958037464	2.5042356197723	2.77127507400789	2.5515062721875
SM 34:1;3	SM	SL	MEM	34	1	3		0.0643727213667365	NA	NA	NA	NA	NA	NA	NA	NA	NA	NA	NA	NA	NA	NA	NA	NA	NA	NA	NA	NA	NA	NA	NA	NA
SM 34:2;2	SM	SL	MEM	34	2	2		0.113612052442354	0.236537705773927	0.148365775962287	0.102438351137954	0.123412059320812	0.119972303881956	0.201527725666763	0.139281388764411	0.13255668425077	0.132175653811846	0.128810357348701	0.209377129538345	0.134103080530716	0.154270920158607	0.130053089118661	0.103249719009631	0.276285307276831	0.160190568646309	0.13756973875135	0.150168675853136	0.333299288629751	0.367905362840758	0.159667631202232	0.202449559225729	0.16108707107246
SM 36:0;2	SM	SL	MEM	36	0	2		0.0100206084690445	NA	0.00751614173225847	0.00795829307862487	0.012265757741076	0.0101251778502748	NA	NA	0.0166633003395607	0.0141242162889097	0.0251563206834839	NA	0.013925658259015	0.0322622226886973	0.0204645992078957	NA	NA	0.0198024561939425	0.028563736152124	0.0205220872691306	0.0198819090025539	NA	0.0159551417331324	0.0320409629101198	0.0274271396540449
SM 36:1;2	SM	SL	MEM	36	1	2		0.123976989875055	0.184976014739534	0.159390055200313	0.111028068831507	0.134368948122398	0.131078840276053	0.168811943326694	0.163554093694196	0.205068860383434	0.186755354651842	0.176226578950071	0.179348978859826	0.150993447352597	0.189051682196144	0.173662741316516	0.151699603663926	0.213706602040431	0.180438746621982	0.1755149419247	0.194035779931874	0.191758599523019	0.224661364393112	0.180943203883588	0.191817986805387	0.200030602046297
SM 36:2;2	SM	SL	MEM	36	2	2		0.0306349304627838	0.0709083699218665	0.0433148440645471	0.0263588117551034	0.0312301210854839	0.0313119050252698	0.0569838687454725	0.0472183099200043	0.0460555135818794	0.0479743470460818	0.0406878045780796	0.0616656426274655	0.0425884099588909	0.0428238772594353	0.0394037543831139	0.0278248431638096	0.0772548682341723	0.0526470277433494	0.0424558931894544	0.0521343789097779	0.0790564561859539	0.0922056172717203	0.0570839410252472	0.058579251289409	0.0487605420886414
SM 38:0;2	SM	SL	MEM	38	0	2		NA	NA	NA	NA	NA	NA	NA	NA	NA	NA	NA	NA	NA	NA	NA	NA	NA	NA	NA	NA	0.0103660023133661	NA	NA	NA	NA
SM 38:1;2	SM	SL	MEM	38	1	2		0.0825191830672736	0.143167148852001	0.102084005284192	0.0668866047248894	0.0876418737763074	0.0757280255060357	0.134485251460047	0.10534905489388	0.11065364136742	0.10499035547891	0.110478372195511	0.138654274012332	0.107087994616519	0.105315731751771	0.109469907480936	0.0919836251337173	0.167600686852851	0.117025993171067	0.102960744371231	0.112185323067581	0.11729529549783	0.165296657030243	0.12646238303271	0.112283093791265	0.11268694437961
SM 38:2;2	SM	SL	MEM	38	2	2		0.0111474179680216	0.0313893779388846	0.0236436224241577	0.0124727132591297	0.0176422418591166	0.0173318398675527	0.021052882041971	0.022277202644749	0.026047003917191	0.0262432260693586	0.0196640543553109	0.0264193632561991	0.0256460188131358	0.0207479412249173	0.0191335192080443	NA	0.037000569314373	0.0276596580401507	0.0205624832583714	0.0245032188885413	0.0244070165696945	0.0312124582674238	0.0277827273192711	0.030542000598464	0.0323904998685189
SM 40:0;2	SM	SL	MEM	40	0	2		0.0192778121633124	0.0138758473373024	0.0201611270223235	0.0177897563997885	0.0264408536127427	0.00734023601921707	NA	0.0188582355771798	0.0168186266925584	0.012586678182902	0.0255925328058584	NA	0.0130859708100736	0.021971311256639	0.0158250170439743	NA	0.0144701237380458	0.0144330494294298	0.0198001294212693	0.0166646892222996	0.0192536929187245	NA	0.0170952820887335	0.013154452517239	0.0146551187066906
SM 40:1;2	SM	SL	MEM	40	1	2		0.333749079535859	0.479657283724585	0.388997287649955	0.299404181104191	0.345077583195417	0.323253940370373	0.467266822569805	0.395183514696914	0.363403541752306	0.347388002289364	0.407151090251331	0.460014340546991	0.356233959120726	0.411480248983201	0.368733893184906	0.356371576257863	0.571987506542576	0.384410522540841	0.343399956041467	0.404081567606986	0.383914099318505	0.503098510402611	0.382939166394817	0.412429999489189	0.414496794189119
SM 40:2;2	SM	SL	MEM	40	2	2		0.101555633452521	0.169979129613617	0.134049807634377	0.0951746196955087	0.110327847896973	0.10221347447047	0.144497400354894	0.124665425709577	0.133121270625679	0.130867751482911	0.126271699730801	0.14826824409301	0.118638028959599	0.120397982395433	0.122107943805013	0.111674930176463	0.185343039750969	0.129647880401602	0.120884107273955	0.147235968989159	0.136217455741086	0.169561144124459	0.135493213239488	0.137398351630344	0.129233478822883
SM 42:1;2	SM	SL	MEM	42	1	2		0.378978471188189	0.378091544083914	0.372634967453889	0.334453309679336	0.374818234801879	0.318516637616226	0.404135120069799	0.400608696266561	0.319777908896068	0.282493788207439	0.29698119501602	0.319137820678751	0.245334839485926	0.300800178000248	0.26222261322196	0.245290938644425	0.367491439266436	0.252148604582944	0.257871493246056	0.272425145393579	0.253032403695851	0.347829706579176	0.243414625491902	0.26724118572379	0.256045137566502
SM 42:1;3	SM	SL	MEM	42	1	3		0.0111987399083841	NA	0.00963354372190512	0.00744761310551193	0.0110345638869624	0.0135051855350042	NA	0.0139827573494934	NA	NA	NA	NA	NA	NA	NA	NA	NA	0.00899181361139557	NA	NA	NA	NA	NA	NA	NA
SM 42:2;2	SM	SL	MEM	42	2	2		0.926375697561569	1.23106825009137	1.00016610558956	0.779317982450001	0.882811422214288	0.850230957065584	1.08153062557704	1.05013909861146	1.09833656676051	0.960967084846386	0.939054100638857	1.0766614798328	0.803955985663365	0.922106137308945	0.839966389526026	0.729140067759837	1.28665896216699	0.873066006392824	0.746059484643465	0.846092496759737	0.844708722625523	1.25084718368759	0.894859199816428	0.866881206862102	0.84451025251659
SM 42:2;3	SM	SL	MEM	42	2	3		NA	NA	0.00919055719061941	NA	0.0110601875967679	0.0117794143914245	NA	NA	0.0158407601266666	NA	NA	NA	NA	NA	NA	NA	0.0121263433260552	0.01127536937682	NA	NA	0.0094562490236845	NA	NA	0.0141690403612297	0.0127628960378518
SM 44:2;2	SM	SL	MEM	44	2	2		0.0107229588988472	0.0138351502794851	0.0127779806607388	0.00911992133220076	0.0115227528856952	0.00744186779736414	NA	0.0116034692885446	NA	NA	NA	NA	NA	0.0111284385866486	NA	NA	0.0188597449908935	NA	NA	NA	NA	0.017128099661561	NA	NA	NA
TAG 34:0;0	TAG	GL	STO	34	0	0		NA	0.0259710127059188	NA	NA	NA	NA	NA	NA	NA	NA	NA	NA	NA	NA	NA	NA	NA	NA	NA	NA	NA	NA	NA	NA	NA
TAG 36:0;0	TAG	GL	STO	36	0	0		NA	0.0240782152588795	NA	NA	NA	NA	NA	NA	NA	NA	NA	NA	NA	NA	NA	NA	NA	NA	NA	NA	NA	NA	NA	NA	NA
TAG 45:1;0	TAG	GL	STO	45	1	0		NA	NA	NA	NA	NA	NA	NA	NA	NA	NA	NA	NA	NA	0.0304677229393852	NA	NA	NA	NA	NA	NA	NA	NA	NA	NA	NA
TAG 46:1;0	TAG	GL	STO	46	1	0		NA	NA	NA	NA	NA	NA	NA	NA	NA	NA	0.0174589176240254	NA	NA	0.0549765537248871	NA	NA	NA	0.0151237662066393	NA	0.0258944928807279	NA	NA	NA	NA	0.0167552250566417
TAG 46:2;0	TAG	GL	STO	46	2	0		NA	NA	NA	NA	NA	NA	NA	NA	NA	NA	NA	NA	NA	0.0279155604692734	NA	NA	NA	NA	NA	NA	NA	NA	NA	NA	NA
TAG 47:1;0	TAG	GL	STO	47	1	0		NA	NA	NA	NA	NA	NA	NA	NA	NA	NA	NA	NA	NA	NA	NA	NA	NA	NA	NA	0.0194895704731337	NA	NA	NA	NA	NA
TAG 47:2;0	TAG	GL	STO	47	2	0		NA	NA	NA	NA	NA	NA	NA	NA	NA	NA	NA	NA	NA	0.0237078654959199	NA	NA	NA	NA	NA	NA	NA	NA	NA	NA	NA
TAG 48:1;0	TAG	GL	STO	48	1	0		NA	0.0578649693315259	0.0261467636985895	NA	NA	NA	NA	NA	NA	NA	0.0503533161445564	NA	0.0639228064661942	0.134258282659674	0.0716540528681872	0.047025424936331	NA	0.079542474083752	0.095636595514802	0.101403583781999	0.0580457781998121	NA	0.0754788103111467	0.0728670782180012	0.0920966249395945
TAG 48:2;0	TAG	GL	STO	48	2	0		NA	0.0307810730607562	NA	NA	NA	NA	NA	NA	NA	NA	0.0216638124555789	NA	0.023752758413992	0.0693368127920143	0.0248698370504292	0.0199024604731157	NA	0.0300634583570235	0.0394510210953758	0.0380241526521661	0.0252964444356896	0.02487887122469	0.0260363040059875	0.0265461194463355	0.0341766246933575
TAG 48:3;0	TAG	GL	STO	48	3	0		NA	NA	NA	NA	NA	NA	NA	NA	NA	NA	NA	NA	NA	0.0203915619512872	NA	NA	NA	NA	NA	NA	0.00933961708340348	NA	NA	NA	NA
TAG 49:1;0	TAG	GL	STO	49	1	0		NA	0.0325876162730082	NA	NA	NA	NA	NA	NA	NA	0.0137383490713127	NA	NA	0.0277621903166717	0.0670335655130507	0.0347385356130908	0.0200196627396325	NA	0.0337445302167515	0.0399263029290986	0.0410989488942338	0.023565203436667	NA	0.0336002269344697	0.0306617532002158	0.0403930060521581
TAG 49:2;0	TAG	GL	STO	49	2	0		NA	NA	NA	NA	NA	NA	NA	NA	NA	NA	NA	NA	0.0109758156510419	0.0434820627642775	0.0152020550550909	NA	NA	0.0168989309329997	0.0194868642085332	0.0232847436161047	0.0159194609410591	NA	NA	0.0164429111964252	NA
TAG 50:0;0	TAG	GL	STO	50	0	0		NA	NA	NA	NA	NA	NA	NA	NA	NA	NA	NA	NA	NA	0.0865851143314254	NA	NA	NA	0.0688200788511573	0.0765910594633228	0.0815540303656099	NA	NA	NA	NA	NA
TAG 50:1;0	TAG	GL	STO	50	1	0		0.0316140677571658	0.0913909685661648	0.0645633667130072	0.0241143420296647	0.0445017072793492	0.0311796233778153	0.0585317810393347	0.048421284074576	NA	0.0742753877120057	0.13146741002311	0.0778718342942585	0.199151093338936	0.322128831066858	0.231372629190513	0.150807848938967	0.101239502254732	0.247032183422362	0.299935175986597	0.293333549711572	0.164859341722581	0.102387676245385	0.20818459445636	0.212225885982535	0.252804019442163
TAG 50:2;0	TAG	GL	STO	50	2	0		0.0211508982402833	0.0738955013358772	0.0433583709146539	0.0163069023054304	0.0263621125963117	NA	NA	NA	NA	0.0522863838089114	0.0829365051863106	0.0552664855089565	0.111463226348752	0.205544885274948	0.141354736907132	0.0981533225326212	0.0635377699461883	0.169952588900517	0.185933432401884	0.181457299739383	0.118168405620065	0.0858805404095898	0.127685121411759	0.150563984343625	0.163521916831527
TAG 50:3;0	TAG	GL	STO	50	3	0		NA	0.0311956128881039	0.0162748644809736	NA	0.00981609332532068	NA	NA	NA	NA	0.0118819598868696	0.0272507145624272	NA	0.0392817887789953	0.0818108172946172	NA	0.0385521270501336	0.0246763385214387	0.0605742278758767	0.0713724215783713	0.0634358446793016	0.0491525453304746	0.02726174768009	0.0519349660134914	0.0583309479355728	0.063486159179084
TAG 50:4;0	TAG	GL	STO	50	4	0		NA	NA	NA	NA	NA	NA	NA	NA	NA	NA	0.0169464330927273	NA	0.0126274869011817	0.0337519880416928	NA	0.0184669191232919	NA	0.0258774106387207	0.0340277340727129	0.0246448048348008	0.025188574544076	NA	0.017721926004231	0.0262376345625167	0.0271551759881217
TAG 50:5;0	TAG	GL	STO	50	5	0		NA	NA	NA	NA	NA	NA	NA	NA	NA	NA	NA	NA	NA	0.0108772151381817	NA	NA	NA	NA	0.0104626572422134	NA	NA	NA	NA	NA	NA
TAG 51:1;0	TAG	GL	STO	51	1	0		NA	NA	NA	NA	NA	NA	NA	NA	NA	NA	0.0190819030819245	NA	0.0271007552704471	0.060622546894926	0.0326873647875428	0.0226829629435905	NA	0.0354350306519221	0.0442433903952863	0.0450074525679733	0.0221642489740255	NA	0.0315351023034208	0.0314697460415663	0.0412168229178696
TAG 51:2;0	TAG	GL	STO	51	2	0		NA	NA	NA	NA	NA	NA	NA	NA	NA	NA	0.0216516514997453	NA	0.0339045608339521	0.0637738830338282	0.0368784719419207	0.0287738664015037	NA	0.0438012096211062	0.0512941688473813	0.0439714676860329	0.0329333673357281	NA	0.0330164209536127	0.0355366312457486	0.0451865901107667
TAG 51:3;0	TAG	GL	STO	51	3	0		NA	NA	NA	NA	NA	NA	NA	NA	NA	NA	NA	NA	0.013984985195341	0.0276492518927752	0.0172262321850009	0.0126212504927262	NA	0.0194396404516669	0.0241443262933193	0.0244169204582363	0.014102159615816	NA	0.0143662450428638	0.0224228308401509	0.0221648391317202
TAG 51:4;0	TAG	GL	STO	51	4	0		NA	NA	NA	NA	NA	NA	NA	NA	NA	NA	NA	NA	NA	NA	NA	NA	NA	NA	NA	NA	NA	NA	NA	0.00993312745916625	NA
TAG 52:1;0	TAG	GL	STO	52	1	0		0.0144800298299786	0.0510583853382434	0.0330351466343081	0.013757685380862	0.026516211226124	0.0154115889828101	0.0265443142754948	0.021283867058848	0.0208352162710396	0.0401511391228473	0.0967469037097474	0.0388052280872423	0.121032972967744	0.219370580720946	0.145218327734804	0.104945972568068	0.0378859444282414	0.154967484187232	0.206707406892535	0.196534961460702	0.106014124802352	0.0456682350229597	0.117070391434064	0.127847269269707	0.148341223421142
TAG 52:2;0	TAG	GL	STO	52	2	0		0.0395716802522481	0.109222462373847	0.0778005499617274	NA	0.0548475386413561	NA	NA	NA	NA	0.0843704741297244	0.170178737636012	0.0913570409283822	0.207824102614567	0.394766959598881	0.268016308486824	0.218664940645703	0.116464974026216	0.31159323220776	0.407736397591109	0.335372685517683	0.246051774084161	0.139045573652744	0.246954148200145	0.28066725543457	0.302134774531475
TAG 52:3;0	TAG	GL	STO	52	3	0		0.0304791470186465	0.0908022930738725	0.0664137581762804	0.0224398796185863	0.0445560708237752	0.0263016081188696	0.0519734107849529	0.0440005337462972	0.0340875764194658	0.0564563184347962	0.117617546480837	0.0723858720708475	0.152707625358558	0.270144049639938	0.177500353573065	0.155346892638254	0.081382363993285	0.225628224131936	0.28332620904719	0.233042261847409	0.182526962451844	0.113006025968517	0.179445758603665	0.206525154472873	0.218143546213232
TAG 52:4;0	TAG	GL	STO	52	4	0		0.0313198912674671	0.0646229306663233	0.0671384468021471	0.022535461633765	0.0459486583065024	0.0230854804679551	0.0396008662323692	0.0421874263538577	0.0274702178821685	0.0506368962454378	0.0938111763859765	0.0492383934776352	0.116233976783825	0.190836238032168	0.127179958241459	0.102755439047366	0.0569688987820347	0.163561230599101	0.199797657415112	0.174184203060012	0.139454780156736	0.0719153405112236	0.136086816113555	0.161025736099747	0.160456291529795
TAG 52:5;0	TAG	GL	STO	52	5	0		0.0110768261295039	0.0312683644066937	0.0307342538018342	NA	0.0208244109138914	NA	NA	0.0154101332039695	NA	0.0187854039990802	0.040128124093445	0.0184456488951997	0.0490142004928411	0.088939655277148	0.0584858845955222	0.0536625312005932	0.0244176138120515	0.0744235575964138	0.0965156044527982	0.0821874983947132	0.0677758765895183	0.0358542537643263	0.0600830773634959	0.0848230470745121	0.0717781807018176
TAG 52:6;0	TAG	GL	STO	52	6	0		NA	NA	NA	NA	NA	NA	NA	NA	NA	NA	0.0096507697919727	NA	NA	0.0267413514522692	0.0163968202577681	0.0120261932864717	NA	0.0241343295363994	0.0332799827974905	0.0254146518171728	0.018983240951286	NA	0.0193254229966647	0.0247655093365089	0.0208697977372937
TAG 53:1;0	TAG	GL	STO	53	1	0		NA	NA	NA	NA	NA	NA	NA	NA	NA	NA	NA	NA	NA	0.0235091755297837	NA	NA	NA	0.0122838211165002	0.0166353364241013	0.0136023352857622	NA	NA	NA	0.0116874301764683	0.0141255284689964
TAG 53:2;0	TAG	GL	STO	53	2	0		NA	NA	NA	NA	NA	NA	NA	NA	NA	NA	0.0212189841625388	NA	0.0211237896856584	0.0438605407983967	0.0268040019856778	0.0204793006429206	NA	0.0303946096742614	0.0431241421113848	0.0382198003673144	0.022227361585014	NA	0.0219676276910019	0.0277878921464513	0.0268770939825112
TAG 53:3;0	TAG	GL	STO	53	3	0		NA	NA	NA	NA	NA	NA	NA	NA	NA	NA	0.0162844646252494	NA	0.0220297307976428	0.0412419106729928	0.0218309164145268	0.020241646186332	NA	0.0351596268416837	0.036659829529739	0.0335582818450137	0.0269192812805025	NA	0.0208910732486494	0.0281930769677378	0.029291385084958
TAG 53:4;0	TAG	GL	STO	53	4	0		NA	NA	NA	NA	NA	NA	NA	NA	NA	NA	0.0156429545224409	NA	0.0209358750640864	0.0373839388985448	0.0267080067494495	0.0225561430294695	NA	0.0302723644906125	0.0406322486583137	0.0388802980648431	0.0261426680769573	NA	0.0231703944230926	0.0254090518676812	0.0293187610089206
TAG 53:5;0	TAG	GL	STO	53	5	0		NA	NA	NA	NA	NA	NA	NA	NA	NA	NA	NA	NA	NA	0.030364695534811	NA	NA	NA	0.0220829285619734	0.032502112378242	NA	NA	NA	NA	0.0218599736828697	NA
TAG 54:1;0	TAG	GL	STO	54	1	0		NA	NA	NA	NA	NA	NA	0.015124987706304	NA	NA	NA	0.0282677088185214	NA	0.0287684668468065	0.0516745397952226	0.0338905996829511	0.0294703918401676	NA	0.0292065838107335	NA	0.039409509496316	0.0233483880236918	NA	0.0249534106668594	0.0264903348937248	NA
TAG 54:2;0	TAG	GL	STO	54	2	0		0.01610896349741	0.0487575310849878	0.026358177642816	0.010151232386252	0.0238925189820281	0.0145544031776761	0.0269489003139962	0.0264953756861124	0.0236334201998028	0.0338057412465096	0.0738133572720495	0.0278036215877939	0.088259899895811	0.158231390406072	0.104495344997859	0.0927741098108573	0.03953637534099	0.119091726380543	0.149740754277972	0.124124225951944	0.0964934516666782	0.0529382892423403	0.0819929794146772	0.0969635211570766	0.106184653174583
TAG 54:3;0	TAG	GL	STO	54	3	0		0.0288677986608585	0.0875639510311093	0.0545875466491671	0.0203312406259906	0.0410055552396719	0.0216227413114654	0.0427191760347496	0.0389294147080023	0.0339143345746026	0.0525046401686996	0.121915224047898	0.0634126602064986	0.141674305708365	0.247835713773236	0.179171835518622	0.147362468299436	0.0715574327269269	0.203327631952024	0.255843290979231	0.210388549358504	0.160061754547777	0.0968056104163464	0.1511228349897	0.169085429187045	0.187337909114764
TAG 54:4;0	TAG	GL	STO	54	4	0		0.0646856495386569	0.130802997140567	0.131844039387785	0.0491815271902477	0.0967827639463601	0.0451780496367911	0.0759152723614522	0.091391144354379	0.0619813963317921	0.0951147099873828	0.1740672632717	0.0801075998345629	0.219722254948424	0.381792276946473	0.222802953426364	0.215983310265433	0.0870022956450275	0.282154638636962	0.382642241022796	0.310070853503335	0.236728346152058	0.123826687168886	0.220877887159858	0.258676444403559	0.270315276664056
TAG 54:5;0	TAG	GL	STO	54	5	0		0.0806155392662794	0.152353091761709	0.17150117292429	0.0564725202857181	0.11269806279685	0.0499931782151294	0.0843062703924705	0.098586554374699	0.0687360375335	0.122002061665953	0.20152778840673	0.101002239059238	0.233198814491788	0.413769735578754	0.273062355122699	0.245148889649272	0.104690228080179	0.345371596353386	0.45020808156879	0.367440641333833	0.261676386013167	0.13408112474321	0.260734763226285	0.315093406549761	0.304321921974165
TAG 54:6;0	TAG	GL	STO	54	6	0		0.0365835296150289	0.074538204866525	0.0820122326233189	0.0277773334863283	0.0557338799350927	0.0267000582439381	0.038310059595992	0.0485949771704272	NA	0.0626161377667958	0.104746251032145	0.0486945691243663	0.118558740969838	0.219502805147516	0.138937878919031	0.126501688896066	0.064192801765593	0.177534726666483	0.241693369345501	0.206435768004059	0.146717909641589	0.078201876717674	0.140598388489781	0.171067794687491	0.168122850894572
TAG 54:7;0	TAG	GL	STO	54	7	0		NA	NA	NA	NA	0.013101649207394	NA	NA	NA	NA	NA	0.0286772601623084	NA	0.0316411203414334	0.0618980970826978	0.0408736331386657	0.0385847386662163	NA	0.0508106182415694	0.0753254025426078	0.0669171414521694	0.0497423769202309	0.0252820488506449	NA	0.0501888157181412	0.0529459120168442
TAG 55:2;0	TAG	GL	STO	55	2	0		NA	NA	NA	NA	NA	NA	NA	NA	NA	NA	NA	NA	NA	0.0116201471150939	NA	NA	NA	NA	NA	NA	NA	NA	NA	NA	NA
TAG 55:3;0	TAG	GL	STO	55	3	0		NA	NA	NA	NA	NA	NA	NA	NA	NA	NA	NA	NA	NA	0.0138253357725383	NA	NA	NA	NA	0.014425494391659	NA	0.00897267672274206	NA	NA	NA	NA
TAG 55:4;0	TAG	GL	STO	55	4	0		NA	NA	NA	NA	NA	NA	NA	NA	NA	NA	0.0120211778111492	NA	0.0172526044279552	0.0263862141099371	0.012888417997208	0.0176642730499709	NA	0.0207475770968222	0.0301167414585371	0.0246374600805588	0.0188124943199365	NA	0.0144963962424482	0.0194058141886613	0.0217031423809084
TAG 55:5;0	TAG	GL	STO	55	5	0		0.00662337430673958	NA	NA	NA	0.0108176506294951	NA	NA	NA	NA	NA	0.017402700326854	NA	0.0216961876132709	0.0383803105471515	0.0337499928208546	0.0253211673593504	NA	0.0342195085126681	0.0485844861271457	0.0402938081788953	0.0277725355901893	NA	0.025252133467475	0.0293618191462668	0.0311348678500466
TAG 55:6;0	TAG	GL	STO	55	6	0		NA	NA	NA	NA	NA	NA	NA	NA	NA	NA	0.0177170513378816	NA	NA	0.0443274011801149	NA	0.0178354908683565	NA	NA	0.0431699606416106	0.0308794748662515	0.024221846269161	NA	NA	0.0313959225536405	NA
TAG 55:7;0	TAG	GL	STO	55	7	0		NA	NA	NA	NA	NA	NA	NA	NA	NA	NA	NA	NA	NA	NA	NA	0.0115912692294312	NA	0.0127399652582345	NA	NA	0.0126479849256811	NA	NA	0.0114249625138464	NA
TAG 56:1;0	TAG	GL	STO	56	1	0		NA	NA	NA	NA	NA	NA	NA	NA	NA	NA	NA	NA	0.0187308532984308	0.0249610503416974	0.0120881444517554	NA	NA	0.00930921480404532	0.0108565216325616	0.0157610084142464	NA	NA	NA	NA	NA
TAG 56:2;0	TAG	GL	STO	56	2	0		NA	NA	NA	NA	NA	NA	NA	NA	NA	NA	0.0121742862229545	NA	0.01124875432214	0.0229131987233294	NA	0.0144236861913832	NA	0.0141031487556579	0.0207810037417492	0.019292085353406	0.0102661769102842	NA	NA	0.0114095647018668	0.0115999261424445
TAG 56:3;0	TAG	GL	STO	56	3	0		NA	NA	NA	NA	NA	NA	NA	NA	NA	NA	0.0177431475623849	NA	0.0192160370446068	NA	NA	0.0187133635600373	NA	0.0263866361023372	0.0351241666697669	0.0295759269105753	0.0221668108768468	NA	0.0189996133206653	0.0189199460912783	NA
TAG 56:4;0	TAG	GL	STO	56	4	0		0.0221090145307292	0.042665135590457	NA	NA	0.0328995918492646	0.0156006375518095	0.0251690166068017	NA	NA	NA	0.0661222334365885	0.035608420586469	0.0733536622198612	0.127547766067656	NA	0.0850463808358848	0.0232305283911758	0.0898564780997101	0.129829362475382	0.0978359885788259	0.0755849144583534	0.0397170150327258	0.0698999994723681	0.0764712319008663	0.0791758869750876
TAG 56:5;0	TAG	GL	STO	56	5	0		0.0688945591297469	0.118687535837087	0.151392633380895	0.0549402279996356	0.0989714757123494	0.042826683158935	0.0821647902169764	0.0954256624192207	0.0588851089849868	0.108214956758114	0.181791161968075	0.0723863342195817	0.210690203095462	0.363283768465922	0.22128620122905	0.214264118928784	0.0852179422798996	0.261154826918306	0.345621669456183	0.293014252329149	0.216253107276472	0.103201633493859	0.214981247517646	0.226052298804786	0.233404459449014
TAG 56:6;0	TAG	GL	STO	56	6	0		0.0782155466973899	0.147916696000656	0.169686704986238	0.057671102133099	0.123664734830327	0.050277171517053	0.0846005728391375	0.103445251532456	0.0764344990561045	0.122950941660853	0.230550000715731	0.0842116053004319	0.240028236776747	0.444875751964952	0.278643719727889	0.261705032923701	0.100337532737658	0.332198051184021	0.465691584886482	0.377858635313639	0.286623834775233	0.131524342908972	0.251313000797406	0.32161506380416	0.318236064078328
TAG 56:7;0	TAG	GL	STO	56	7	0		0.0618433511626131	0.115978088103681	0.130475851662704	0.0420706060778396	0.095055815634594	0.0391348322523518	0.0490191200589062	0.0773398973836356	0.0552069327119827	0.0863026923100742	0.150446136045521	0.0684490910897914	0.167665079095415	0.313140345892892	0.197992857934551	0.180846096580832	0.0695611426395121	0.234581122764951	0.326954381105924	0.271382637786183	0.20778549981961	0.0950687656076761	0.184863097039391	0.239208256489613	0.234881621269648
TAG 56:8;0	TAG	GL	STO	56	8	0		0.0306681488775694	0.0563510550956119	0.072710788149292	0.0246241984107101	0.0439019476483235	NA	NA	NA	NA	0.0381639126401493	0.0705106851555792	0.0293320281441954	0.0728884373543697	0.13417308659578	0.0808913143639585	0.0832004424805967	NA	0.0995868379023302	0.147904235118503	0.109283220967636	0.0908865305461391	0.0451192043346602	0.0870520510992589	0.109161281813148	0.098149654518747
TAG 56:9;0	TAG	GL	STO	56	9	0		NA	NA	NA	NA	NA	NA	NA	NA	NA	NA	NA	NA	NA	0.0311727612016263	NA	NA	NA	0.0265196294689108	0.0344907876210106	0.0206651008215954	NA	NA	NA	NA	0.0228154704033505
TAG 57:5;0	TAG	GL	STO	57	5	0		NA	NA	NA	NA	NA	NA	NA	NA	NA	NA	NA	NA	NA	0.0162633780854436	NA	NA	NA	0.0117971777640139	0.0162133582937169	0.0104469510382106	0.00824731720564505	NA	NA	0.0101821335741759	NA
TAG 57:6;0	TAG	GL	STO	57	6	0		NA	NA	NA	NA	NA	NA	NA	NA	NA	NA	0.0125347088797802	NA	NA	0.0314366747760303	0.0198392650049617	0.0174031158751884	NA	0.0194953879586664	0.0330631989526194	0.0249557214148667	0.0204369382152712	NA	0.0191980576597709	0.0200222574098673	0.0225193370242974
TAG 57:7;0	TAG	GL	STO	57	7	0		NA	NA	NA	NA	NA	NA	NA	NA	NA	NA	NA	NA	NA	0.0352203697496654	NA	NA	NA	0.0191909024660524	NA	0.0231550916794695	0.0182016815559934	NA	0.0126234732364115	NA	0.0168574125666995
TAG 57:8;0	TAG	GL	STO	57	8	0		NA	NA	NA	NA	NA	NA	NA	NA	NA	NA	NA	NA	NA	NA	NA	0.00916466672886574	NA	0.0110752962231355	NA	0.0105461015724202	NA	NA	NA	NA	NA
TAG 58:10;0	TAG	GL	STO	58	10	0		0.022361275859441	0.0378347267067109	0.04985389136445	0.0183312402274058	0.0378224963180762	NA	NA	NA	NA	0.0243315632890499	0.0446944909995351	NA	NA	0.0815583519148524	0.0602728968657719	0.0557812869704087	NA	0.0750028628020794	0.103099492647714	0.0756994392059909	0.055966365655639	NA	0.0472739349092444	0.0730314362252193	0.0656137442621445
TAG 58:11;0	TAG	GL	STO	58	11	0		NA	NA	NA	NA	NA	NA	NA	NA	NA	NA	NA	NA	NA	NA	NA	NA	NA	NA	NA	NA	0.0124187734837471	NA	NA	0.012676326330634	NA
TAG 58:2;0	TAG	GL	STO	58	2	0		NA	NA	NA	NA	NA	NA	NA	NA	NA	NA	NA	NA	NA	0.0146405007587237	NA	NA	NA	NA	NA	NA	NA	NA	NA	NA	NA
TAG 58:4;0	TAG	GL	STO	58	4	0		NA	NA	NA	NA	NA	NA	NA	NA	NA	NA	NA	NA	NA	NA	NA	0.0129566160271097	NA	0.00979077512030011	0.0166982275471656	NA	NA	NA	NA	NA	NA
TAG 58:5;0	TAG	GL	STO	58	5	0		0.0128015261014222	0.0209504409268418	0.0316251755801717	0.00892343266578844	0.0182976982438579	NA	NA	0.0171624392915165	NA	NA	0.0340327680642194	NA	NA	0.0577156913849907	NA	NA	NA	0.0400463070822934	0.0576264011480132	0.0525546496387628	0.0410170303880782	NA	0.0344346323139036	NA	0.0401765999709615
TAG 58:6;0	TAG	GL	STO	58	6	0		0.02859769214108	0.0541690505052424	0.0636177359533087	0.0246688839472924	0.0415177664000581	0.0209656980767072	NA	0.0369741524061544	0.0300367082394313	0.0448251596357191	0.0814505143456679	0.0320082416012841	0.0849784304688877	0.163833545728592	0.101075716318494	0.099615168520713	0.037120386128358	0.129290397029561	0.162161871864423	0.122586983481331	0.100868482597112	0.0429152983795316	0.0867921288506916	0.108010406550781	0.101796309299753
TAG 58:7;0	TAG	GL	STO	58	7	0		0.0555087724078879	0.0912870684924041	0.111778585352076	0.0419458069451675	0.0829146212177732	0.0325618790382951	0.0476608538365528	0.0656819858533465	0.0509067058835423	0.0785683550710411	0.121201627685498	0.0492137785557722	0.132529236096021	0.242814790761062	0.150162721902078	0.150582990676712	0.048692339287684	0.176468109575326	0.25390363551386	0.206647938984214	0.16468293276026	0.0572310141728294	0.142408967942215	0.173578099554972	0.169348297669373
TAG 58:8;0	TAG	GL	STO	58	8	0		0.0710045302178841	NA	0.143965233702099	0.0249495459897752	0.100109419160151	0.0427995227379394	0.048762842223139	0.0845639374730826	0.0627887792854123	0.087574965984036	0.131975631594997	0.0596398686691164	0.154181236494348	0.25106583532555	0.159197717818903	0.161655449854991	0.0665025733449304	0.194588902287453	0.266971008953635	0.212082882016533	0.167457187912549	0.080606471930568	0.111223693504599	0.180955002472906	0.169141723011699
TAG 58:9;0	TAG	GL	STO	58	9	0		0.0121874804401224	NA	NA	NA	0.0790209458354459	NA	NA	NA	0.0317808586911778	NA	NA	NA	0.0754752134521773	0.0678048069648049	0.108752524102717	0.0735541591014113	NA	0.0954928649599324	0.165811180476246	NA	0.113556764563287	0.0305311455044035	NA	0.139639408763226	0.0556375845881574
TAG 60:10;0	TAG	GL	STO	60	10	0		0.0471361076230067	0.0641907450000022	0.0996958708532458	0.0382781897723226	0.0611757581278784	0.0286310200750935	0.0318492422180289	0.056411990500427	0.0400328115630382	0.0563777986046418	0.0879034750619283	0.0288055857183158	0.0930609993016441	0.15013829749913	0.101651359234032	0.0994056061603477	0.0310688001798951	0.120038345274167	0.166400836712674	0.120831441295235	0.101548496576364	0.0326632100033518	0.0799642576388109	0.114646452346273	0.0973670521663339
TAG 60:11;0	TAG	GL	STO	60	11	0		0.0242612875081618	NA	NA	0.0196718002801632	NA	NA	NA	0.0272757916733619	NA	0.0276679527343123	NA	NA	0.0453692951882674	0.0875946204084779	0.0494290944669767	0.058724915860811	NA	0.0670258356034242	0.0988486716508612	0.0749777368444712	0.0623060336103954	NA	0.0533955366850752	0.0696193566111355	0.0566954620173834
TAG 60:12;0	TAG	GL	STO	60	12	0		NA	NA	NA	NA	0.0108539516805238	NA	NA	NA	NA	NA	NA	NA	0.0100402566986427	0.026682428476719	0.0136725437927614	0.0188434333977131	NA	0.0209372338506778	NA	0.0243951926322768	0.0182677155603266	NA	0.0138153862108186	NA	0.0183523173333359
TAG 60:6;0	TAG	GL	STO	60	6	0		NA	NA	NA	NA	NA	NA	NA	NA	NA	NA	NA	NA	NA	0.0110253223215727	NA	0.00872967964760686	NA	NA	NA	NA	NA	NA	NA	0.0089715078786061	NA
TAG 60:7;0	TAG	GL	STO	60	7	0		0.00940675771881217	NA	0.0181872044707253	NA	NA	NA	NA	0.0109365533308547	NA	NA	0.0147719819881941	NA	0.0139422439454624	NA	0.0138868979698684	0.0192621769358212	NA	0.0200206959621674	0.023674517700003	0.0226429142409472	0.0172080142263981	NA	NA	0.016847127885528	NA
TAG 60:8;0	TAG	GL	STO	60	8	0		0.0288652029404519	0.0271782564286669	0.0549037968974131	0.023926664287197	0.0397036302311436	0.0164366312970962	0.0157507332152034	0.0349824348839328	0.0203524674783815	0.0361885177195022	0.0470495955705012	NA	0.0466285558543156	0.0868291506578836	0.0468782885104766	0.0599087870790519	NA	0.0500292392500186	0.0706523302974099	0.054812777306185	0.0517274466470325	NA	0.039304384418846	0.0504838369565533	0.0481360841130477
TAG 60:9;0	TAG	GL	STO	60	9	0		0.0455064592816612	0.0337031982344029	0.102401081410831	0.0392708977816665	0.0735249671339572	0.0245440881030509	0.0247257417290223	0.0559978830152737	0.0400482712864525	0.0625720761271913	0.0689687228100195	0.0274573273059708	0.0831638192710305	0.136362304693765	0.0931679555904058	0.0933142592549214	NA	0.0950837187877484	0.143096627795004	0.0775940161306637	0.093366969688788	NA	0.0655099333046407	0.0925051790991275	0.0893103918623669
TAG 62:11;0	TAG	GL	STO	62	11	0		NA	NA	0.0111658529289104	NA	NA	NA	NA	NA	NA	NA	0.0108837751143363	NA	NA	0.0233935468597741	NA	0.0137872251109053	NA	0.0112277883034456	0.0269664617974609	0.0131656434373596	0.0106270982912724	NA	NA	0.0185122103518218	0.0106528614325072
TAG 62:12;0	TAG	GL	STO	62	12	0		NA	NA	0.0190344147779925	0.00869271657087352	0.0131887522143092	NA	NA	NA	NA	NA	0.0200545990449306	NA	0.0229594570029053	0.0344268560478712	0.0205028858271751	0.0260197961363897	NA	0.0307132605170146	NA	0.0306467969431271	0.022351205359887	NA	0.0208271026046716	0.0293574200711004	0.0243455741527447
TAG 62:13;0	TAG	GL	STO	62	13	0		NA	NA	NA	NA	NA	NA	NA	NA	NA	NA	NA	NA	NA	NA	NA	NA	NA	0.0136692539485953	0.0257136708001188	NA	0.0188352601585401	NA	NA	NA	NA
TAG 62:14;0	TAG	GL	STO	62	14	0		NA	NA	NA	NA	NA	NA	NA	NA	NA	NA	NA	NA	NA	0.0127723462321107	NA	NA	NA	NA	NA	NA	NA	NA	NA	NA	NA
